# Supplementary material for: A morphology-based machine learning model for scoring epithelial-mesenchymal plasticity using organelle dynamics
Source: Commun Biol. 2025 Dec 10;9:59. doi: 10.1038/s42003-025-09326-8 (PMC12800221; doi:10.1038/s42003-025-09326-8)
Supplement: Supplementary file 3 — Supplementary Table 1. [file 42003_2025_9326_MOESM3_ESM.xlsx]

## Sheet: All extracted features
Supplementary Table 1. List of 2,608 morphological output features.
Feature	Segmented compartment
AreaShape_Area	Cell
AreaShape_BoundingBoxArea	Cell
AreaShape_BoundingBoxMaximum_X	Cell
AreaShape_BoundingBoxMaximum_Y	Cell
AreaShape_BoundingBoxMinimum_X	Cell
AreaShape_BoundingBoxMinimum_Y	Cell
AreaShape_Center_X	Cell
AreaShape_Center_Y	Cell
AreaShape_CentralMoment_0_0	Cell
AreaShape_CentralMoment_0_1	Cell
AreaShape_CentralMoment_0_2	Cell
AreaShape_CentralMoment_0_3	Cell
AreaShape_CentralMoment_1_0	Cell
AreaShape_CentralMoment_1_1	Cell
AreaShape_CentralMoment_1_2	Cell
AreaShape_CentralMoment_1_3	Cell
AreaShape_CentralMoment_2_0	Cell
AreaShape_CentralMoment_2_1	Cell
AreaShape_CentralMoment_2_2	Cell
AreaShape_CentralMoment_2_3	Cell
AreaShape_Compactness	Cell
AreaShape_ConvexArea	Cell
AreaShape_Eccentricity	Cell
AreaShape_EquivalentDiameter	Cell
AreaShape_EulerNumber	Cell
AreaShape_Extent	Cell
AreaShape_FormFactor	Cell
AreaShape_HuMoment_0	Cell
AreaShape_HuMoment_1	Cell
AreaShape_HuMoment_2	Cell
AreaShape_HuMoment_3	Cell
AreaShape_HuMoment_4	Cell
AreaShape_HuMoment_5	Cell
AreaShape_HuMoment_6	Cell
AreaShape_InertiaTensorEigenvalues_0	Cell
AreaShape_InertiaTensorEigenvalues_1	Cell
AreaShape_InertiaTensor_0_0	Cell
AreaShape_InertiaTensor_0_1	Cell
AreaShape_InertiaTensor_1_0	Cell
AreaShape_InertiaTensor_1_1	Cell
AreaShape_MajorAxisLength	Cell
AreaShape_MaxFeretDiameter	Cell
AreaShape_MaximumRadius	Cell
AreaShape_MeanRadius	Cell
AreaShape_MedianRadius	Cell
AreaShape_MinFeretDiameter	Cell
AreaShape_MinorAxisLength	Cell
AreaShape_NormalizedMoment_0_0	Cell
AreaShape_NormalizedMoment_0_1	Cell
AreaShape_NormalizedMoment_0_2	Cell
AreaShape_NormalizedMoment_0_3	Cell
AreaShape_NormalizedMoment_1_0	Cell
AreaShape_NormalizedMoment_1_1	Cell
AreaShape_NormalizedMoment_1_2	Cell
AreaShape_NormalizedMoment_1_3	Cell
AreaShape_NormalizedMoment_2_0	Cell
AreaShape_NormalizedMoment_2_1	Cell
AreaShape_NormalizedMoment_2_2	Cell
AreaShape_NormalizedMoment_2_3	Cell
AreaShape_NormalizedMoment_3_0	Cell
AreaShape_NormalizedMoment_3_1	Cell
AreaShape_NormalizedMoment_3_2	Cell
AreaShape_NormalizedMoment_3_3	Cell
AreaShape_Orientation	Cell
AreaShape_Perimeter	Cell
AreaShape_Solidity	Cell
AreaShape_SpatialMoment_0_0	Cell
AreaShape_SpatialMoment_0_1	Cell
AreaShape_SpatialMoment_0_2	Cell
AreaShape_SpatialMoment_0_3	Cell
AreaShape_SpatialMoment_1_0	Cell
AreaShape_SpatialMoment_1_1	Cell
AreaShape_SpatialMoment_1_2	Cell
AreaShape_SpatialMoment_1_3	Cell
AreaShape_SpatialMoment_2_0	Cell
AreaShape_SpatialMoment_2_1	Cell
AreaShape_SpatialMoment_2_2	Cell
AreaShape_SpatialMoment_2_3	Cell
Children_Cytoplasm_Count	Cell
Correlation_Costes_CorrAGP_CorrDNA	Cell
Correlation_Costes_CorrAGP_CorrER	Cell
Correlation_Costes_CorrAGP_CorrMito	Cell
Correlation_Costes_CorrAGP_CorrRNA	Cell
Correlation_Costes_CorrDNA_CorrAGP	Cell
Correlation_Costes_CorrDNA_CorrER	Cell
Correlation_Costes_CorrDNA_CorrMito	Cell
Correlation_Costes_CorrDNA_CorrRNA	Cell
Correlation_Costes_CorrER_CorrAGP	Cell
Correlation_Costes_CorrER_CorrDNA	Cell
Correlation_Costes_CorrER_CorrMito	Cell
Correlation_Costes_CorrER_CorrRNA	Cell
Correlation_Costes_CorrMito_CorrAGP	Cell
Correlation_Costes_CorrMito_CorrDNA	Cell
Correlation_Costes_CorrMito_CorrER	Cell
Correlation_Costes_CorrMito_CorrRNA	Cell
Correlation_Costes_CorrRNA_CorrAGP	Cell
Correlation_Costes_CorrRNA_CorrDNA	Cell
Correlation_Costes_CorrRNA_CorrER	Cell
Correlation_Costes_CorrRNA_CorrMito	Cell
Granularity_10_CorrAGP	Cell
Granularity_10_CorrDNA	Cell
Granularity_10_CorrER	Cell
Granularity_10_CorrMito	Cell
Granularity_10_CorrRNA	Cell
Granularity_11_CorrAGP	Cell
Granularity_11_CorrDNA	Cell
Granularity_11_CorrER	Cell
Granularity_11_CorrMito	Cell
Granularity_11_CorrRNA	Cell
Granularity_12_CorrAGP	Cell
Granularity_12_CorrDNA	Cell
Granularity_12_CorrER	Cell
Granularity_12_CorrMito	Cell
Granularity_12_CorrRNA	Cell
Granularity_13_CorrAGP	Cell
Granularity_13_CorrDNA	Cell
Granularity_13_CorrER	Cell
Granularity_13_CorrMito	Cell
Granularity_13_CorrRNA	Cell
Granularity_14_CorrAGP	Cell
Granularity_14_CorrDNA	Cell
Granularity_14_CorrER	Cell
Granularity_14_CorrMito	Cell
Granularity_14_CorrRNA	Cell
Granularity_15_CorrAGP	Cell
Granularity_15_CorrDNA	Cell
Granularity_15_CorrER	Cell
Granularity_15_CorrMito	Cell
Granularity_15_CorrRNA	Cell
Granularity_16_CorrAGP	Cell
Granularity_16_CorrDNA	Cell
Granularity_16_CorrER	Cell
Granularity_16_CorrMito	Cell
Granularity_16_CorrRNA	Cell
Granularity_1_CorrAGP	Cell
Granularity_1_CorrDNA	Cell
Granularity_1_CorrER	Cell
Granularity_1_CorrMito	Cell
Granularity_1_CorrRNA	Cell
Granularity_2_CorrAGP	Cell
Granularity_2_CorrDNA	Cell
Granularity_2_CorrER	Cell
Granularity_2_CorrMito	Cell
Granularity_2_CorrRNA	Cell
Granularity_3_CorrAGP	Cell
Granularity_3_CorrDNA	Cell
Granularity_3_CorrER	Cell
Granularity_3_CorrMito	Cell
Granularity_3_CorrRNA	Cell
Granularity_4_CorrAGP	Cell
Granularity_4_CorrDNA	Cell
Granularity_4_CorrER	Cell
Granularity_4_CorrMito	Cell
Granularity_4_CorrRNA	Cell
Granularity_5_CorrAGP	Cell
Granularity_5_CorrDNA	Cell
Granularity_5_CorrER	Cell
Granularity_5_CorrMito	Cell
Granularity_5_CorrRNA	Cell
Granularity_6_CorrAGP	Cell
Granularity_6_CorrDNA	Cell
Granularity_6_CorrER	Cell
Granularity_6_CorrMito	Cell
Granularity_6_CorrRNA	Cell
Granularity_7_CorrAGP	Cell
Granularity_7_CorrDNA	Cell
Granularity_7_CorrER	Cell
Granularity_7_CorrMito	Cell
Granularity_7_CorrRNA	Cell
Granularity_8_CorrAGP	Cell
Granularity_8_CorrDNA	Cell
Granularity_8_CorrER	Cell
Granularity_8_CorrMito	Cell
Granularity_8_CorrRNA	Cell
Granularity_9_CorrAGP	Cell
Granularity_9_CorrDNA	Cell
Granularity_9_CorrER	Cell
Granularity_9_CorrMito	Cell
Granularity_9_CorrRNA	Cell
Intensity_IntegratedIntensityEdge_CorrAGP	Cell
Intensity_IntegratedIntensityEdge_CorrDNA	Cell
Intensity_IntegratedIntensityEdge_CorrER	Cell
Intensity_IntegratedIntensityEdge_CorrMito	Cell
Intensity_IntegratedIntensityEdge_CorrRNA	Cell
Intensity_IntegratedIntensity_CorrAGP	Cell
Intensity_IntegratedIntensity_CorrDNA	Cell
Intensity_IntegratedIntensity_CorrER	Cell
Intensity_IntegratedIntensity_CorrMito	Cell
Intensity_IntegratedIntensity_CorrRNA	Cell
Intensity_LowerQuartileIntensity_CorrAGP	Cell
Intensity_LowerQuartileIntensity_CorrDNA	Cell
Intensity_LowerQuartileIntensity_CorrER	Cell
Intensity_LowerQuartileIntensity_CorrMito	Cell
Intensity_LowerQuartileIntensity_CorrRNA	Cell
Intensity_MADIntensity_CorrAGP	Cell
Intensity_MADIntensity_CorrDNA	Cell
Intensity_MADIntensity_CorrER	Cell
Intensity_MADIntensity_CorrMito	Cell
Intensity_MADIntensity_CorrRNA	Cell
Intensity_MassDisplacement_CorrAGP	Cell
Intensity_MassDisplacement_CorrDNA	Cell
Intensity_MassDisplacement_CorrER	Cell
Intensity_MassDisplacement_CorrMito	Cell
Intensity_MassDisplacement_CorrRNA	Cell
Intensity_MaxIntensityEdge_CorrAGP	Cell
Intensity_MaxIntensityEdge_CorrDNA	Cell
Intensity_MaxIntensityEdge_CorrER	Cell
Intensity_MaxIntensityEdge_CorrMito	Cell
Intensity_MaxIntensityEdge_CorrRNA	Cell
Intensity_MaxIntensity_CorrAGP	Cell
Intensity_MaxIntensity_CorrDNA	Cell
Intensity_MaxIntensity_CorrER	Cell
Intensity_MaxIntensity_CorrMito	Cell
Intensity_MaxIntensity_CorrRNA	Cell
Intensity_MeanIntensityEdge_CorrAGP	Cell
Intensity_MeanIntensityEdge_CorrDNA	Cell
Intensity_MeanIntensityEdge_CorrER	Cell
Intensity_MeanIntensityEdge_CorrMito	Cell
Intensity_MeanIntensityEdge_CorrRNA	Cell
Intensity_MeanIntensity_CorrAGP	Cell
Intensity_MeanIntensity_CorrDNA	Cell
Intensity_MeanIntensity_CorrER	Cell
Intensity_MeanIntensity_CorrMito	Cell
Intensity_MeanIntensity_CorrRNA	Cell
Intensity_MedianIntensity_CorrAGP	Cell
Intensity_MedianIntensity_CorrDNA	Cell
Intensity_MedianIntensity_CorrER	Cell
Intensity_MedianIntensity_CorrMito	Cell
Intensity_MedianIntensity_CorrRNA	Cell
Intensity_MinIntensityEdge_CorrAGP	Cell
Intensity_MinIntensityEdge_CorrDNA	Cell
Intensity_MinIntensityEdge_CorrER	Cell
Intensity_MinIntensityEdge_CorrMito	Cell
Intensity_MinIntensityEdge_CorrRNA	Cell
Intensity_MinIntensity_CorrAGP	Cell
Intensity_MinIntensity_CorrDNA	Cell
Intensity_MinIntensity_CorrER	Cell
Intensity_MinIntensity_CorrMito	Cell
Intensity_MinIntensity_CorrRNA	Cell
Intensity_StdIntensityEdge_CorrAGP	Cell
Intensity_StdIntensityEdge_CorrDNA	Cell
Intensity_StdIntensityEdge_CorrER	Cell
Intensity_StdIntensityEdge_CorrMito	Cell
Intensity_StdIntensityEdge_CorrRNA	Cell
Intensity_StdIntensity_CorrAGP	Cell
Intensity_StdIntensity_CorrDNA	Cell
Intensity_StdIntensity_CorrER	Cell
Intensity_StdIntensity_CorrMito	Cell
Intensity_StdIntensity_CorrRNA	Cell
Intensity_UpperQuartileIntensity_CorrAGP	Cell
Intensity_UpperQuartileIntensity_CorrDNA	Cell
Intensity_UpperQuartileIntensity_CorrER	Cell
Intensity_UpperQuartileIntensity_CorrMito	Cell
Intensity_UpperQuartileIntensity_CorrRNA	Cell
Location_CenterMassIntensity_X_CorrAGP	Cell
Location_CenterMassIntensity_X_CorrDNA	Cell
Location_CenterMassIntensity_X_CorrER	Cell
Location_CenterMassIntensity_X_CorrMito	Cell
Location_CenterMassIntensity_X_CorrRNA	Cell
Location_CenterMassIntensity_Y_CorrAGP	Cell
Location_CenterMassIntensity_Y_CorrDNA	Cell
Location_CenterMassIntensity_Y_CorrER	Cell
Location_CenterMassIntensity_Y_CorrMito	Cell
Location_CenterMassIntensity_Y_CorrRNA	Cell
Location_CenterMassIntensity_Z_CorrAGP	Cell
Location_CenterMassIntensity_Z_CorrDNA	Cell
Location_CenterMassIntensity_Z_CorrER	Cell
Location_CenterMassIntensity_Z_CorrMito	Cell
Location_CenterMassIntensity_Z_CorrRNA	Cell
Location_Center_X	Cell
Location_Center_Y	Cell
Location_Center_Z	Cell
Location_MaxIntensity_X_CorrAGP	Cell
Location_MaxIntensity_X_CorrDNA	Cell
Location_MaxIntensity_X_CorrER	Cell
Location_MaxIntensity_X_CorrMito	Cell
Location_MaxIntensity_X_CorrRNA	Cell
Location_MaxIntensity_Y_CorrAGP	Cell
Location_MaxIntensity_Y_CorrDNA	Cell
Location_MaxIntensity_Y_CorrER	Cell
Location_MaxIntensity_Y_CorrMito	Cell
Location_MaxIntensity_Y_CorrRNA	Cell
Location_MaxIntensity_Z_CorrAGP	Cell
Location_MaxIntensity_Z_CorrDNA	Cell
Location_MaxIntensity_Z_CorrER	Cell
Location_MaxIntensity_Z_CorrMito	Cell
Location_MaxIntensity_Z_CorrRNA	Cell
Number_Object_Number	Cell
Parent_FilteredNuclei	Cell
Parent_Nuclei	Cell
RadialDistribution_FracAtD_CorrAGP_1of4	Cell
RadialDistribution_FracAtD_CorrAGP_2of4	Cell
RadialDistribution_FracAtD_CorrAGP_3of4	Cell
RadialDistribution_FracAtD_CorrAGP_4of4	Cell
RadialDistribution_FracAtD_CorrDNA_1of4	Cell
RadialDistribution_FracAtD_CorrDNA_2of4	Cell
RadialDistribution_FracAtD_CorrDNA_3of4	Cell
RadialDistribution_FracAtD_CorrDNA_4of4	Cell
RadialDistribution_FracAtD_CorrER_1of4	Cell
RadialDistribution_FracAtD_CorrER_2of4	Cell
RadialDistribution_FracAtD_CorrER_3of4	Cell
RadialDistribution_FracAtD_CorrER_4of4	Cell
RadialDistribution_FracAtD_CorrMito_1of4	Cell
RadialDistribution_FracAtD_CorrMito_2of4	Cell
RadialDistribution_FracAtD_CorrMito_3of4	Cell
RadialDistribution_FracAtD_CorrMito_4of4	Cell
RadialDistribution_FracAtD_CorrRNA_1of4	Cell
RadialDistribution_FracAtD_CorrRNA_2of4	Cell
RadialDistribution_FracAtD_CorrRNA_3of4	Cell
RadialDistribution_FracAtD_CorrRNA_4of4	Cell
RadialDistribution_MeanFrac_CorrAGP_1of4	Cell
RadialDistribution_MeanFrac_CorrAGP_2of4	Cell
RadialDistribution_MeanFrac_CorrAGP_3of4	Cell
RadialDistribution_MeanFrac_CorrAGP_4of4	Cell
RadialDistribution_MeanFrac_CorrDNA_1of4	Cell
RadialDistribution_MeanFrac_CorrDNA_2of4	Cell
RadialDistribution_MeanFrac_CorrDNA_3of4	Cell
RadialDistribution_MeanFrac_CorrDNA_4of4	Cell
RadialDistribution_MeanFrac_CorrER_1of4	Cell
RadialDistribution_MeanFrac_CorrER_2of4	Cell
RadialDistribution_MeanFrac_CorrER_3of4	Cell
RadialDistribution_MeanFrac_CorrER_4of4	Cell
RadialDistribution_MeanFrac_CorrMito_1of4	Cell
RadialDistribution_MeanFrac_CorrMito_2of4	Cell
RadialDistribution_MeanFrac_CorrMito_3of4	Cell
RadialDistribution_MeanFrac_CorrMito_4of4	Cell
RadialDistribution_MeanFrac_CorrRNA_1of4	Cell
RadialDistribution_MeanFrac_CorrRNA_2of4	Cell
RadialDistribution_MeanFrac_CorrRNA_3of4	Cell
RadialDistribution_MeanFrac_CorrRNA_4of4	Cell
RadialDistribution_RadialCV_CorrAGP_1of4	Cell
RadialDistribution_RadialCV_CorrAGP_2of4	Cell
RadialDistribution_RadialCV_CorrAGP_3of4	Cell
RadialDistribution_RadialCV_CorrAGP_4of4	Cell
RadialDistribution_RadialCV_CorrDNA_1of4	Cell
RadialDistribution_RadialCV_CorrDNA_2of4	Cell
RadialDistribution_RadialCV_CorrDNA_3of4	Cell
RadialDistribution_RadialCV_CorrDNA_4of4	Cell
RadialDistribution_RadialCV_CorrER_1of4	Cell
RadialDistribution_RadialCV_CorrER_2of4	Cell
RadialDistribution_RadialCV_CorrER_3of4	Cell
RadialDistribution_RadialCV_CorrER_4of4	Cell
RadialDistribution_RadialCV_CorrMito_1of4	Cell
RadialDistribution_RadialCV_CorrMito_2of4	Cell
RadialDistribution_RadialCV_CorrMito_3of4	Cell
RadialDistribution_RadialCV_CorrMito_4of4	Cell
RadialDistribution_RadialCV_CorrRNA_1of4	Cell
RadialDistribution_RadialCV_CorrRNA_2of4	Cell
RadialDistribution_RadialCV_CorrRNA_3of4	Cell
RadialDistribution_RadialCV_CorrRNA_4of4	Cell
Texture_AngularSecondMoment_CorrAGP_20_00_256	Cell
Texture_AngularSecondMoment_CorrAGP_20_01_256	Cell
Texture_AngularSecondMoment_CorrAGP_20_02_256	Cell
Texture_AngularSecondMoment_CorrAGP_20_03_256	Cell
Texture_AngularSecondMoment_CorrAGP_5_00_256	Cell
Texture_AngularSecondMoment_CorrAGP_5_01_256	Cell
Texture_AngularSecondMoment_CorrAGP_5_02_256	Cell
Texture_AngularSecondMoment_CorrAGP_5_03_256	Cell
Texture_AngularSecondMoment_CorrDNA_20_00_256	Cell
Texture_AngularSecondMoment_CorrDNA_20_01_256	Cell
Texture_AngularSecondMoment_CorrDNA_20_02_256	Cell
Texture_AngularSecondMoment_CorrDNA_20_03_256	Cell
Texture_AngularSecondMoment_CorrDNA_5_00_256	Cell
Texture_AngularSecondMoment_CorrDNA_5_01_256	Cell
Texture_AngularSecondMoment_CorrDNA_5_02_256	Cell
Texture_AngularSecondMoment_CorrDNA_5_03_256	Cell
Texture_AngularSecondMoment_CorrER_20_00_256	Cell
Texture_AngularSecondMoment_CorrER_20_01_256	Cell
Texture_AngularSecondMoment_CorrER_20_02_256	Cell
Texture_AngularSecondMoment_CorrER_20_03_256	Cell
Texture_AngularSecondMoment_CorrER_5_00_256	Cell
Texture_AngularSecondMoment_CorrER_5_01_256	Cell
Texture_AngularSecondMoment_CorrER_5_02_256	Cell
Texture_AngularSecondMoment_CorrER_5_03_256	Cell
Texture_AngularSecondMoment_CorrMito_20_00_256	Cell
Texture_AngularSecondMoment_CorrMito_20_01_256	Cell
Texture_AngularSecondMoment_CorrMito_20_02_256	Cell
Texture_AngularSecondMoment_CorrMito_20_03_256	Cell
Texture_AngularSecondMoment_CorrMito_5_00_256	Cell
Texture_AngularSecondMoment_CorrMito_5_01_256	Cell
Texture_AngularSecondMoment_CorrMito_5_02_256	Cell
Texture_AngularSecondMoment_CorrMito_5_03_256	Cell
Texture_AngularSecondMoment_CorrRNA_20_00_256	Cell
Texture_AngularSecondMoment_CorrRNA_20_01_256	Cell
Texture_AngularSecondMoment_CorrRNA_20_02_256	Cell
Texture_AngularSecondMoment_CorrRNA_20_03_256	Cell
Texture_AngularSecondMoment_CorrRNA_5_00_256	Cell
Texture_AngularSecondMoment_CorrRNA_5_01_256	Cell
Texture_AngularSecondMoment_CorrRNA_5_02_256	Cell
Texture_AngularSecondMoment_CorrRNA_5_03_256	Cell
Texture_Contrast_CorrAGP_20_00_256	Cell
Texture_Contrast_CorrAGP_20_01_256	Cell
Texture_Contrast_CorrAGP_20_02_256	Cell
Texture_Contrast_CorrAGP_20_03_256	Cell
Texture_Contrast_CorrAGP_5_00_256	Cell
Texture_Contrast_CorrAGP_5_01_256	Cell
Texture_Contrast_CorrAGP_5_02_256	Cell
Texture_Contrast_CorrAGP_5_03_256	Cell
Texture_Contrast_CorrDNA_20_00_256	Cell
Texture_Contrast_CorrDNA_20_01_256	Cell
Texture_Contrast_CorrDNA_20_02_256	Cell
Texture_Contrast_CorrDNA_20_03_256	Cell
Texture_Contrast_CorrDNA_5_00_256	Cell
Texture_Contrast_CorrDNA_5_01_256	Cell
Texture_Contrast_CorrDNA_5_02_256	Cell
Texture_Contrast_CorrDNA_5_03_256	Cell
Texture_Contrast_CorrER_20_00_256	Cell
Texture_Contrast_CorrER_20_01_256	Cell
Texture_Contrast_CorrER_20_02_256	Cell
Texture_Contrast_CorrER_20_03_256	Cell
Texture_Contrast_CorrER_5_00_256	Cell
Texture_Contrast_CorrER_5_01_256	Cell
Texture_Contrast_CorrER_5_02_256	Cell
Texture_Contrast_CorrER_5_03_256	Cell
Texture_Contrast_CorrMito_20_00_256	Cell
Texture_Contrast_CorrMito_20_01_256	Cell
Texture_Contrast_CorrMito_20_02_256	Cell
Texture_Contrast_CorrMito_20_03_256	Cell
Texture_Contrast_CorrMito_5_00_256	Cell
Texture_Contrast_CorrMito_5_01_256	Cell
Texture_Contrast_CorrMito_5_02_256	Cell
Texture_Contrast_CorrMito_5_03_256	Cell
Texture_Contrast_CorrRNA_20_00_256	Cell
Texture_Contrast_CorrRNA_20_01_256	Cell
Texture_Contrast_CorrRNA_20_02_256	Cell
Texture_Contrast_CorrRNA_20_03_256	Cell
Texture_Contrast_CorrRNA_5_00_256	Cell
Texture_Contrast_CorrRNA_5_01_256	Cell
Texture_Contrast_CorrRNA_5_02_256	Cell
Texture_Contrast_CorrRNA_5_03_256	Cell
Texture_Correlation_CorrAGP_20_00_256	Cell
Texture_Correlation_CorrAGP_20_01_256	Cell
Texture_Correlation_CorrAGP_20_02_256	Cell
Texture_Correlation_CorrAGP_20_03_256	Cell
Texture_Correlation_CorrAGP_5_00_256	Cell
Texture_Correlation_CorrAGP_5_01_256	Cell
Texture_Correlation_CorrAGP_5_02_256	Cell
Texture_Correlation_CorrAGP_5_03_256	Cell
Texture_Correlation_CorrDNA_20_00_256	Cell
Texture_Correlation_CorrDNA_20_01_256	Cell
Texture_Correlation_CorrDNA_20_02_256	Cell
Texture_Correlation_CorrDNA_20_03_256	Cell
Texture_Correlation_CorrDNA_5_00_256	Cell
Texture_Correlation_CorrDNA_5_01_256	Cell
Texture_Correlation_CorrDNA_5_02_256	Cell
Texture_Correlation_CorrDNA_5_03_256	Cell
Texture_Correlation_CorrER_20_00_256	Cell
Texture_Correlation_CorrER_20_01_256	Cell
Texture_Correlation_CorrER_20_02_256	Cell
Texture_Correlation_CorrER_20_03_256	Cell
Texture_Correlation_CorrER_5_00_256	Cell
Texture_Correlation_CorrER_5_01_256	Cell
Texture_Correlation_CorrER_5_02_256	Cell
Texture_Correlation_CorrER_5_03_256	Cell
Texture_Correlation_CorrMito_20_00_256	Cell
Texture_Correlation_CorrMito_20_01_256	Cell
Texture_Correlation_CorrMito_20_02_256	Cell
Texture_Correlation_CorrMito_20_03_256	Cell
Texture_Correlation_CorrMito_5_00_256	Cell
Texture_Correlation_CorrMito_5_01_256	Cell
Texture_Correlation_CorrMito_5_02_256	Cell
Texture_Correlation_CorrMito_5_03_256	Cell
Texture_Correlation_CorrRNA_20_00_256	Cell
Texture_Correlation_CorrRNA_20_01_256	Cell
Texture_Correlation_CorrRNA_20_02_256	Cell
Texture_Correlation_CorrRNA_20_03_256	Cell
Texture_Correlation_CorrRNA_5_00_256	Cell
Texture_Correlation_CorrRNA_5_01_256	Cell
Texture_Correlation_CorrRNA_5_02_256	Cell
Texture_Correlation_CorrRNA_5_03_256	Cell
Texture_DifferenceEntropy_CorrAGP_20_00_256	Cell
Texture_DifferenceEntropy_CorrAGP_20_01_256	Cell
Texture_DifferenceEntropy_CorrAGP_20_02_256	Cell
Texture_DifferenceEntropy_CorrAGP_20_03_256	Cell
Texture_DifferenceEntropy_CorrAGP_5_00_256	Cell
Texture_DifferenceEntropy_CorrAGP_5_01_256	Cell
Texture_DifferenceEntropy_CorrAGP_5_02_256	Cell
Texture_DifferenceEntropy_CorrAGP_5_03_256	Cell
Texture_DifferenceEntropy_CorrDNA_20_00_256	Cell
Texture_DifferenceEntropy_CorrDNA_20_01_256	Cell
Texture_DifferenceEntropy_CorrDNA_20_02_256	Cell
Texture_DifferenceEntropy_CorrDNA_20_03_256	Cell
Texture_DifferenceEntropy_CorrDNA_5_00_256	Cell
Texture_DifferenceEntropy_CorrDNA_5_01_256	Cell
Texture_DifferenceEntropy_CorrDNA_5_02_256	Cell
Texture_DifferenceEntropy_CorrDNA_5_03_256	Cell
Texture_DifferenceEntropy_CorrER_20_00_256	Cell
Texture_DifferenceEntropy_CorrER_20_01_256	Cell
Texture_DifferenceEntropy_CorrER_20_02_256	Cell
Texture_DifferenceEntropy_CorrER_20_03_256	Cell
Texture_DifferenceEntropy_CorrER_5_00_256	Cell
Texture_DifferenceEntropy_CorrER_5_01_256	Cell
Texture_DifferenceEntropy_CorrER_5_02_256	Cell
Texture_DifferenceEntropy_CorrER_5_03_256	Cell
Texture_DifferenceEntropy_CorrMito_20_00_256	Cell
Texture_DifferenceEntropy_CorrMito_20_01_256	Cell
Texture_DifferenceEntropy_CorrMito_20_02_256	Cell
Texture_DifferenceEntropy_CorrMito_20_03_256	Cell
Texture_DifferenceEntropy_CorrMito_5_00_256	Cell
Texture_DifferenceEntropy_CorrMito_5_01_256	Cell
Texture_DifferenceEntropy_CorrMito_5_02_256	Cell
Texture_DifferenceEntropy_CorrMito_5_03_256	Cell
Texture_DifferenceEntropy_CorrRNA_20_00_256	Cell
Texture_DifferenceEntropy_CorrRNA_20_01_256	Cell
Texture_DifferenceEntropy_CorrRNA_20_02_256	Cell
Texture_DifferenceEntropy_CorrRNA_20_03_256	Cell
Texture_DifferenceEntropy_CorrRNA_5_00_256	Cell
Texture_DifferenceEntropy_CorrRNA_5_01_256	Cell
Texture_DifferenceEntropy_CorrRNA_5_02_256	Cell
Texture_DifferenceEntropy_CorrRNA_5_03_256	Cell
Texture_DifferenceVariance_CorrAGP_20_00_256	Cell
Texture_DifferenceVariance_CorrAGP_20_01_256	Cell
Texture_DifferenceVariance_CorrAGP_20_02_256	Cell
Texture_DifferenceVariance_CorrAGP_20_03_256	Cell
Texture_DifferenceVariance_CorrAGP_5_00_256	Cell
Texture_DifferenceVariance_CorrAGP_5_01_256	Cell
Texture_DifferenceVariance_CorrAGP_5_02_256	Cell
Texture_DifferenceVariance_CorrAGP_5_03_256	Cell
Texture_DifferenceVariance_CorrDNA_20_00_256	Cell
Texture_DifferenceVariance_CorrDNA_20_01_256	Cell
Texture_DifferenceVariance_CorrDNA_20_02_256	Cell
Texture_DifferenceVariance_CorrDNA_20_03_256	Cell
Texture_DifferenceVariance_CorrDNA_5_00_256	Cell
Texture_DifferenceVariance_CorrDNA_5_01_256	Cell
Texture_DifferenceVariance_CorrDNA_5_02_256	Cell
Texture_DifferenceVariance_CorrDNA_5_03_256	Cell
Texture_DifferenceVariance_CorrER_20_00_256	Cell
Texture_DifferenceVariance_CorrER_20_01_256	Cell
Texture_DifferenceVariance_CorrER_20_02_256	Cell
Texture_DifferenceVariance_CorrER_20_03_256	Cell
Texture_DifferenceVariance_CorrER_5_00_256	Cell
Texture_DifferenceVariance_CorrER_5_01_256	Cell
Texture_DifferenceVariance_CorrER_5_02_256	Cell
Texture_DifferenceVariance_CorrER_5_03_256	Cell
Texture_DifferenceVariance_CorrMito_20_00_256	Cell
Texture_DifferenceVariance_CorrMito_20_01_256	Cell
Texture_DifferenceVariance_CorrMito_20_02_256	Cell
Texture_DifferenceVariance_CorrMito_20_03_256	Cell
Texture_DifferenceVariance_CorrMito_5_00_256	Cell
Texture_DifferenceVariance_CorrMito_5_01_256	Cell
Texture_DifferenceVariance_CorrMito_5_02_256	Cell
Texture_DifferenceVariance_CorrMito_5_03_256	Cell
Texture_DifferenceVariance_CorrRNA_20_00_256	Cell
Texture_DifferenceVariance_CorrRNA_20_01_256	Cell
Texture_DifferenceVariance_CorrRNA_20_02_256	Cell
Texture_DifferenceVariance_CorrRNA_20_03_256	Cell
Texture_DifferenceVariance_CorrRNA_5_00_256	Cell
Texture_DifferenceVariance_CorrRNA_5_01_256	Cell
Texture_DifferenceVariance_CorrRNA_5_02_256	Cell
Texture_DifferenceVariance_CorrRNA_5_03_256	Cell
Texture_Entropy_CorrAGP_20_00_256	Cell
Texture_Entropy_CorrAGP_20_01_256	Cell
Texture_Entropy_CorrAGP_20_02_256	Cell
Texture_Entropy_CorrAGP_20_03_256	Cell
Texture_Entropy_CorrAGP_5_00_256	Cell
Texture_Entropy_CorrAGP_5_01_256	Cell
Texture_Entropy_CorrAGP_5_02_256	Cell
Texture_Entropy_CorrAGP_5_03_256	Cell
Texture_Entropy_CorrDNA_20_00_256	Cell
Texture_Entropy_CorrDNA_20_01_256	Cell
Texture_Entropy_CorrDNA_20_02_256	Cell
Texture_Entropy_CorrDNA_20_03_256	Cell
Texture_Entropy_CorrDNA_5_00_256	Cell
Texture_Entropy_CorrDNA_5_01_256	Cell
Texture_Entropy_CorrDNA_5_02_256	Cell
Texture_Entropy_CorrDNA_5_03_256	Cell
Texture_Entropy_CorrER_20_00_256	Cell
Texture_Entropy_CorrER_20_01_256	Cell
Texture_Entropy_CorrER_20_02_256	Cell
Texture_Entropy_CorrER_20_03_256	Cell
Texture_Entropy_CorrER_5_00_256	Cell
Texture_Entropy_CorrER_5_01_256	Cell
Texture_Entropy_CorrER_5_02_256	Cell
Texture_Entropy_CorrER_5_03_256	Cell
Texture_Entropy_CorrMito_20_00_256	Cell
Texture_Entropy_CorrMito_20_01_256	Cell
Texture_Entropy_CorrMito_20_02_256	Cell
Texture_Entropy_CorrMito_20_03_256	Cell
Texture_Entropy_CorrMito_5_00_256	Cell
Texture_Entropy_CorrMito_5_01_256	Cell
Texture_Entropy_CorrMito_5_02_256	Cell
Texture_Entropy_CorrMito_5_03_256	Cell
Texture_Entropy_CorrRNA_20_00_256	Cell
Texture_Entropy_CorrRNA_20_01_256	Cell
Texture_Entropy_CorrRNA_20_02_256	Cell
Texture_Entropy_CorrRNA_20_03_256	Cell
Texture_Entropy_CorrRNA_5_00_256	Cell
Texture_Entropy_CorrRNA_5_01_256	Cell
Texture_Entropy_CorrRNA_5_02_256	Cell
Texture_Entropy_CorrRNA_5_03_256	Cell
Texture_InfoMeas1_CorrAGP_20_00_256	Cell
Texture_InfoMeas1_CorrAGP_20_01_256	Cell
Texture_InfoMeas1_CorrAGP_20_02_256	Cell
Texture_InfoMeas1_CorrAGP_20_03_256	Cell
Texture_InfoMeas1_CorrAGP_5_00_256	Cell
Texture_InfoMeas1_CorrAGP_5_01_256	Cell
Texture_InfoMeas1_CorrAGP_5_02_256	Cell
Texture_InfoMeas1_CorrAGP_5_03_256	Cell
Texture_InfoMeas1_CorrDNA_20_00_256	Cell
Texture_InfoMeas1_CorrDNA_20_01_256	Cell
Texture_InfoMeas1_CorrDNA_20_02_256	Cell
Texture_InfoMeas1_CorrDNA_20_03_256	Cell
Texture_InfoMeas1_CorrDNA_5_00_256	Cell
Texture_InfoMeas1_CorrDNA_5_01_256	Cell
Texture_InfoMeas1_CorrDNA_5_02_256	Cell
Texture_InfoMeas1_CorrDNA_5_03_256	Cell
Texture_InfoMeas1_CorrER_20_00_256	Cell
Texture_InfoMeas1_CorrER_20_01_256	Cell
Texture_InfoMeas1_CorrER_20_02_256	Cell
Texture_InfoMeas1_CorrER_20_03_256	Cell
Texture_InfoMeas1_CorrER_5_00_256	Cell
Texture_InfoMeas1_CorrER_5_01_256	Cell
Texture_InfoMeas1_CorrER_5_02_256	Cell
Texture_InfoMeas1_CorrER_5_03_256	Cell
Texture_InfoMeas1_CorrMito_20_00_256	Cell
Texture_InfoMeas1_CorrMito_20_01_256	Cell
Texture_InfoMeas1_CorrMito_20_02_256	Cell
Texture_InfoMeas1_CorrMito_20_03_256	Cell
Texture_InfoMeas1_CorrMito_5_00_256	Cell
Texture_InfoMeas1_CorrMito_5_01_256	Cell
Texture_InfoMeas1_CorrMito_5_02_256	Cell
Texture_InfoMeas1_CorrMito_5_03_256	Cell
Texture_InfoMeas1_CorrRNA_20_00_256	Cell
Texture_InfoMeas1_CorrRNA_20_01_256	Cell
Texture_InfoMeas1_CorrRNA_20_02_256	Cell
Texture_InfoMeas1_CorrRNA_20_03_256	Cell
Texture_InfoMeas1_CorrRNA_5_00_256	Cell
Texture_InfoMeas1_CorrRNA_5_01_256	Cell
Texture_InfoMeas1_CorrRNA_5_02_256	Cell
Texture_InfoMeas1_CorrRNA_5_03_256	Cell
Texture_InfoMeas2_CorrAGP_20_00_256	Cell
Texture_InfoMeas2_CorrAGP_20_01_256	Cell
Texture_InfoMeas2_CorrAGP_20_02_256	Cell
Texture_InfoMeas2_CorrAGP_20_03_256	Cell
Texture_InfoMeas2_CorrAGP_5_00_256	Cell
Texture_InfoMeas2_CorrAGP_5_01_256	Cell
Texture_InfoMeas2_CorrAGP_5_02_256	Cell
Texture_InfoMeas2_CorrAGP_5_03_256	Cell
Texture_InfoMeas2_CorrDNA_20_00_256	Cell
Texture_InfoMeas2_CorrDNA_20_01_256	Cell
Texture_InfoMeas2_CorrDNA_20_02_256	Cell
Texture_InfoMeas2_CorrDNA_20_03_256	Cell
Texture_InfoMeas2_CorrDNA_5_00_256	Cell
Texture_InfoMeas2_CorrDNA_5_01_256	Cell
Texture_InfoMeas2_CorrDNA_5_02_256	Cell
Texture_InfoMeas2_CorrDNA_5_03_256	Cell
Texture_InfoMeas2_CorrER_20_00_256	Cell
Texture_InfoMeas2_CorrER_20_01_256	Cell
Texture_InfoMeas2_CorrER_20_02_256	Cell
Texture_InfoMeas2_CorrER_20_03_256	Cell
Texture_InfoMeas2_CorrER_5_00_256	Cell
Texture_InfoMeas2_CorrER_5_01_256	Cell
Texture_InfoMeas2_CorrER_5_02_256	Cell
Texture_InfoMeas2_CorrER_5_03_256	Cell
Texture_InfoMeas2_CorrMito_20_00_256	Cell
Texture_InfoMeas2_CorrMito_20_01_256	Cell
Texture_InfoMeas2_CorrMito_20_02_256	Cell
Texture_InfoMeas2_CorrMito_20_03_256	Cell
Texture_InfoMeas2_CorrMito_5_00_256	Cell
Texture_InfoMeas2_CorrMito_5_01_256	Cell
Texture_InfoMeas2_CorrMito_5_02_256	Cell
Texture_InfoMeas2_CorrMito_5_03_256	Cell
Texture_InfoMeas2_CorrRNA_20_00_256	Cell
Texture_InfoMeas2_CorrRNA_20_01_256	Cell
Texture_InfoMeas2_CorrRNA_20_02_256	Cell
Texture_InfoMeas2_CorrRNA_20_03_256	Cell
Texture_InfoMeas2_CorrRNA_5_00_256	Cell
Texture_InfoMeas2_CorrRNA_5_01_256	Cell
Texture_InfoMeas2_CorrRNA_5_02_256	Cell
Texture_InfoMeas2_CorrRNA_5_03_256	Cell
Texture_InverseDifferenceMoment_CorrAGP_20_00_256	Cell
Texture_InverseDifferenceMoment_CorrAGP_20_01_256	Cell
Texture_InverseDifferenceMoment_CorrAGP_20_02_256	Cell
Texture_InverseDifferenceMoment_CorrAGP_20_03_256	Cell
Texture_InverseDifferenceMoment_CorrAGP_5_00_256	Cell
Texture_InverseDifferenceMoment_CorrAGP_5_01_256	Cell
Texture_InverseDifferenceMoment_CorrAGP_5_02_256	Cell
Texture_InverseDifferenceMoment_CorrAGP_5_03_256	Cell
Texture_InverseDifferenceMoment_CorrDNA_20_00_256	Cell
Texture_InverseDifferenceMoment_CorrDNA_20_01_256	Cell
Texture_InverseDifferenceMoment_CorrDNA_20_02_256	Cell
Texture_InverseDifferenceMoment_CorrDNA_20_03_256	Cell
Texture_InverseDifferenceMoment_CorrDNA_5_00_256	Cell
Texture_InverseDifferenceMoment_CorrDNA_5_01_256	Cell
Texture_InverseDifferenceMoment_CorrDNA_5_02_256	Cell
Texture_InverseDifferenceMoment_CorrDNA_5_03_256	Cell
Texture_InverseDifferenceMoment_CorrER_20_00_256	Cell
Texture_InverseDifferenceMoment_CorrER_20_01_256	Cell
Texture_InverseDifferenceMoment_CorrER_20_02_256	Cell
Texture_InverseDifferenceMoment_CorrER_20_03_256	Cell
Texture_InverseDifferenceMoment_CorrER_5_00_256	Cell
Texture_InverseDifferenceMoment_CorrER_5_01_256	Cell
Texture_InverseDifferenceMoment_CorrER_5_02_256	Cell
Texture_InverseDifferenceMoment_CorrER_5_03_256	Cell
Texture_InverseDifferenceMoment_CorrMito_20_00_256	Cell
Texture_InverseDifferenceMoment_CorrMito_20_01_256	Cell
Texture_InverseDifferenceMoment_CorrMito_20_02_256	Cell
Texture_InverseDifferenceMoment_CorrMito_20_03_256	Cell
Texture_InverseDifferenceMoment_CorrMito_5_00_256	Cell
Texture_InverseDifferenceMoment_CorrMito_5_01_256	Cell
Texture_InverseDifferenceMoment_CorrMito_5_02_256	Cell
Texture_InverseDifferenceMoment_CorrMito_5_03_256	Cell
Texture_InverseDifferenceMoment_CorrRNA_20_00_256	Cell
Texture_InverseDifferenceMoment_CorrRNA_20_01_256	Cell
Texture_InverseDifferenceMoment_CorrRNA_20_02_256	Cell
Texture_InverseDifferenceMoment_CorrRNA_20_03_256	Cell
Texture_InverseDifferenceMoment_CorrRNA_5_00_256	Cell
Texture_InverseDifferenceMoment_CorrRNA_5_01_256	Cell
Texture_InverseDifferenceMoment_CorrRNA_5_02_256	Cell
Texture_InverseDifferenceMoment_CorrRNA_5_03_256	Cell
Texture_SumAverage_CorrAGP_20_00_256	Cell
Texture_SumAverage_CorrAGP_20_01_256	Cell
Texture_SumAverage_CorrAGP_20_02_256	Cell
Texture_SumAverage_CorrAGP_20_03_256	Cell
Texture_SumAverage_CorrAGP_5_00_256	Cell
Texture_SumAverage_CorrAGP_5_01_256	Cell
Texture_SumAverage_CorrAGP_5_02_256	Cell
Texture_SumAverage_CorrAGP_5_03_256	Cell
Texture_SumAverage_CorrDNA_20_00_256	Cell
Texture_SumAverage_CorrDNA_20_01_256	Cell
Texture_SumAverage_CorrDNA_20_02_256	Cell
Texture_SumAverage_CorrDNA_20_03_256	Cell
Texture_SumAverage_CorrDNA_5_00_256	Cell
Texture_SumAverage_CorrDNA_5_01_256	Cell
Texture_SumAverage_CorrDNA_5_02_256	Cell
Texture_SumAverage_CorrDNA_5_03_256	Cell
Texture_SumAverage_CorrER_20_00_256	Cell
Texture_SumAverage_CorrER_20_01_256	Cell
Texture_SumAverage_CorrER_20_02_256	Cell
Texture_SumAverage_CorrER_20_03_256	Cell
Texture_SumAverage_CorrER_5_00_256	Cell
Texture_SumAverage_CorrER_5_01_256	Cell
Texture_SumAverage_CorrER_5_02_256	Cell
Texture_SumAverage_CorrER_5_03_256	Cell
Texture_SumAverage_CorrMito_20_00_256	Cell
Texture_SumAverage_CorrMito_20_01_256	Cell
Texture_SumAverage_CorrMito_20_02_256	Cell
Texture_SumAverage_CorrMito_20_03_256	Cell
Texture_SumAverage_CorrMito_5_00_256	Cell
Texture_SumAverage_CorrMito_5_01_256	Cell
Texture_SumAverage_CorrMito_5_02_256	Cell
Texture_SumAverage_CorrMito_5_03_256	Cell
Texture_SumAverage_CorrRNA_20_00_256	Cell
Texture_SumAverage_CorrRNA_20_01_256	Cell
Texture_SumAverage_CorrRNA_20_02_256	Cell
Texture_SumAverage_CorrRNA_20_03_256	Cell
Texture_SumAverage_CorrRNA_5_00_256	Cell
Texture_SumAverage_CorrRNA_5_01_256	Cell
Texture_SumAverage_CorrRNA_5_02_256	Cell
Texture_SumAverage_CorrRNA_5_03_256	Cell
Texture_SumEntropy_CorrAGP_20_00_256	Cell
Texture_SumEntropy_CorrAGP_20_01_256	Cell
Texture_SumEntropy_CorrAGP_20_02_256	Cell
Texture_SumEntropy_CorrAGP_20_03_256	Cell
Texture_SumEntropy_CorrAGP_5_00_256	Cell
Texture_SumEntropy_CorrAGP_5_01_256	Cell
Texture_SumEntropy_CorrAGP_5_02_256	Cell
Texture_SumEntropy_CorrAGP_5_03_256	Cell
Texture_SumEntropy_CorrDNA_20_00_256	Cell
Texture_SumEntropy_CorrDNA_20_01_256	Cell
Texture_SumEntropy_CorrDNA_20_02_256	Cell
Texture_SumEntropy_CorrDNA_20_03_256	Cell
Texture_SumEntropy_CorrDNA_5_00_256	Cell
Texture_SumEntropy_CorrDNA_5_01_256	Cell
Texture_SumEntropy_CorrDNA_5_02_256	Cell
Texture_SumEntropy_CorrDNA_5_03_256	Cell
Texture_SumEntropy_CorrER_20_00_256	Cell
Texture_SumEntropy_CorrER_20_01_256	Cell
Texture_SumEntropy_CorrER_20_02_256	Cell
Texture_SumEntropy_CorrER_20_03_256	Cell
Texture_SumEntropy_CorrER_5_00_256	Cell
Texture_SumEntropy_CorrER_5_01_256	Cell
Texture_SumEntropy_CorrER_5_02_256	Cell
Texture_SumEntropy_CorrER_5_03_256	Cell
Texture_SumEntropy_CorrMito_20_00_256	Cell
Texture_SumEntropy_CorrMito_20_01_256	Cell
Texture_SumEntropy_CorrMito_20_02_256	Cell
Texture_SumEntropy_CorrMito_20_03_256	Cell
Texture_SumEntropy_CorrMito_5_00_256	Cell
Texture_SumEntropy_CorrMito_5_01_256	Cell
Texture_SumEntropy_CorrMito_5_02_256	Cell
Texture_SumEntropy_CorrMito_5_03_256	Cell
Texture_SumEntropy_CorrRNA_20_00_256	Cell
Texture_SumEntropy_CorrRNA_20_01_256	Cell
Texture_SumEntropy_CorrRNA_20_02_256	Cell
Texture_SumEntropy_CorrRNA_20_03_256	Cell
Texture_SumEntropy_CorrRNA_5_00_256	Cell
Texture_SumEntropy_CorrRNA_5_01_256	Cell
Texture_SumEntropy_CorrRNA_5_02_256	Cell
Texture_SumEntropy_CorrRNA_5_03_256	Cell
Texture_SumVariance_CorrAGP_20_00_256	Cell
Texture_SumVariance_CorrAGP_20_01_256	Cell
Texture_SumVariance_CorrAGP_20_02_256	Cell
Texture_SumVariance_CorrAGP_20_03_256	Cell
Texture_SumVariance_CorrAGP_5_00_256	Cell
Texture_SumVariance_CorrAGP_5_01_256	Cell
Texture_SumVariance_CorrAGP_5_02_256	Cell
Texture_SumVariance_CorrAGP_5_03_256	Cell
Texture_SumVariance_CorrDNA_20_00_256	Cell
Texture_SumVariance_CorrDNA_20_01_256	Cell
Texture_SumVariance_CorrDNA_20_02_256	Cell
Texture_SumVariance_CorrDNA_20_03_256	Cell
Texture_SumVariance_CorrDNA_5_00_256	Cell
Texture_SumVariance_CorrDNA_5_01_256	Cell
Texture_SumVariance_CorrDNA_5_02_256	Cell
Texture_SumVariance_CorrDNA_5_03_256	Cell
Texture_SumVariance_CorrER_20_00_256	Cell
Texture_SumVariance_CorrER_20_01_256	Cell
Texture_SumVariance_CorrER_20_02_256	Cell
Texture_SumVariance_CorrER_20_03_256	Cell
Texture_SumVariance_CorrER_5_00_256	Cell
Texture_SumVariance_CorrER_5_01_256	Cell
Texture_SumVariance_CorrER_5_02_256	Cell
Texture_SumVariance_CorrER_5_03_256	Cell
Texture_SumVariance_CorrMito_20_00_256	Cell
Texture_SumVariance_CorrMito_20_01_256	Cell
Texture_SumVariance_CorrMito_20_02_256	Cell
Texture_SumVariance_CorrMito_20_03_256	Cell
Texture_SumVariance_CorrMito_5_00_256	Cell
Texture_SumVariance_CorrMito_5_01_256	Cell
Texture_SumVariance_CorrMito_5_02_256	Cell
Texture_SumVariance_CorrMito_5_03_256	Cell
Texture_SumVariance_CorrRNA_20_00_256	Cell
Texture_SumVariance_CorrRNA_20_01_256	Cell
Texture_SumVariance_CorrRNA_20_02_256	Cell
Texture_SumVariance_CorrRNA_20_03_256	Cell
Texture_SumVariance_CorrRNA_5_00_256	Cell
Texture_SumVariance_CorrRNA_5_01_256	Cell
Texture_SumVariance_CorrRNA_5_02_256	Cell
Texture_SumVariance_CorrRNA_5_03_256	Cell
Texture_Variance_CorrAGP_20_00_256	Cell
Texture_Variance_CorrAGP_20_01_256	Cell
Texture_Variance_CorrAGP_20_02_256	Cell
Texture_Variance_CorrAGP_20_03_256	Cell
Texture_Variance_CorrAGP_5_00_256	Cell
Texture_Variance_CorrAGP_5_01_256	Cell
Texture_Variance_CorrAGP_5_02_256	Cell
Texture_Variance_CorrAGP_5_03_256	Cell
Texture_Variance_CorrDNA_20_00_256	Cell
Texture_Variance_CorrDNA_20_01_256	Cell
Texture_Variance_CorrDNA_20_02_256	Cell
Texture_Variance_CorrDNA_20_03_256	Cell
Texture_Variance_CorrDNA_5_00_256	Cell
Texture_Variance_CorrDNA_5_01_256	Cell
Texture_Variance_CorrDNA_5_02_256	Cell
Texture_Variance_CorrDNA_5_03_256	Cell
Texture_Variance_CorrER_20_00_256	Cell
Texture_Variance_CorrER_20_01_256	Cell
Texture_Variance_CorrER_20_02_256	Cell
Texture_Variance_CorrER_20_03_256	Cell
Texture_Variance_CorrER_5_00_256	Cell
Texture_Variance_CorrER_5_01_256	Cell
Texture_Variance_CorrER_5_02_256	Cell
Texture_Variance_CorrER_5_03_256	Cell
Texture_Variance_CorrMito_20_00_256	Cell
Texture_Variance_CorrMito_20_01_256	Cell
Texture_Variance_CorrMito_20_02_256	Cell
Texture_Variance_CorrMito_20_03_256	Cell
Texture_Variance_CorrMito_5_00_256	Cell
Texture_Variance_CorrMito_5_01_256	Cell
Texture_Variance_CorrMito_5_02_256	Cell
Texture_Variance_CorrMito_5_03_256	Cell
Texture_Variance_CorrRNA_20_00_256	Cell
Texture_Variance_CorrRNA_20_01_256	Cell
Texture_Variance_CorrRNA_20_02_256	Cell
Texture_Variance_CorrRNA_20_03_256	Cell
Texture_Variance_CorrRNA_5_00_256	Cell
Texture_Variance_CorrRNA_5_01_256	Cell
Texture_Variance_CorrRNA_5_02_256	Cell
Texture_Variance_CorrRNA_5_03_256	Cell
AreaShape_Area	Cytoplasm
AreaShape_BoundingBoxArea	Cytoplasm
AreaShape_BoundingBoxMaximum_X	Cytoplasm
AreaShape_BoundingBoxMaximum_Y	Cytoplasm
AreaShape_BoundingBoxMinimum_X	Cytoplasm
AreaShape_BoundingBoxMinimum_Y	Cytoplasm
AreaShape_Center_X	Cytoplasm
AreaShape_Center_Y	Cytoplasm
AreaShape_CentralMoment_0_0	Cytoplasm
AreaShape_CentralMoment_0_1	Cytoplasm
AreaShape_CentralMoment_0_2	Cytoplasm
AreaShape_CentralMoment_0_3	Cytoplasm
AreaShape_CentralMoment_1_0	Cytoplasm
AreaShape_CentralMoment_1_1	Cytoplasm
AreaShape_CentralMoment_1_2	Cytoplasm
AreaShape_CentralMoment_1_3	Cytoplasm
AreaShape_CentralMoment_2_0	Cytoplasm
AreaShape_CentralMoment_2_1	Cytoplasm
AreaShape_CentralMoment_2_2	Cytoplasm
AreaShape_CentralMoment_2_3	Cytoplasm
AreaShape_Compactness	Cytoplasm
AreaShape_ConvexArea	Cytoplasm
AreaShape_Eccentricity	Cytoplasm
AreaShape_EquivalentDiameter	Cytoplasm
AreaShape_EulerNumber	Cytoplasm
AreaShape_Extent	Cytoplasm
AreaShape_FormFactor	Cytoplasm
AreaShape_HuMoment_0	Cytoplasm
AreaShape_HuMoment_1	Cytoplasm
AreaShape_HuMoment_2	Cytoplasm
AreaShape_HuMoment_3	Cytoplasm
AreaShape_HuMoment_4	Cytoplasm
AreaShape_HuMoment_5	Cytoplasm
AreaShape_HuMoment_6	Cytoplasm
AreaShape_InertiaTensorEigenvalues_0	Cytoplasm
AreaShape_InertiaTensorEigenvalues_1	Cytoplasm
AreaShape_InertiaTensor_0_0	Cytoplasm
AreaShape_InertiaTensor_0_1	Cytoplasm
AreaShape_InertiaTensor_1_0	Cytoplasm
AreaShape_InertiaTensor_1_1	Cytoplasm
AreaShape_MajorAxisLength	Cytoplasm
AreaShape_MaxFeretDiameter	Cytoplasm
AreaShape_MaximumRadius	Cytoplasm
AreaShape_MeanRadius	Cytoplasm
AreaShape_MedianRadius	Cytoplasm
AreaShape_MinFeretDiameter	Cytoplasm
AreaShape_MinorAxisLength	Cytoplasm
AreaShape_NormalizedMoment_0_0	Cytoplasm
AreaShape_NormalizedMoment_0_1	Cytoplasm
AreaShape_NormalizedMoment_0_2	Cytoplasm
AreaShape_NormalizedMoment_0_3	Cytoplasm
AreaShape_NormalizedMoment_1_0	Cytoplasm
AreaShape_NormalizedMoment_1_1	Cytoplasm
AreaShape_NormalizedMoment_1_2	Cytoplasm
AreaShape_NormalizedMoment_1_3	Cytoplasm
AreaShape_NormalizedMoment_2_0	Cytoplasm
AreaShape_NormalizedMoment_2_1	Cytoplasm
AreaShape_NormalizedMoment_2_2	Cytoplasm
AreaShape_NormalizedMoment_2_3	Cytoplasm
AreaShape_NormalizedMoment_3_0	Cytoplasm
AreaShape_NormalizedMoment_3_1	Cytoplasm
AreaShape_NormalizedMoment_3_2	Cytoplasm
AreaShape_NormalizedMoment_3_3	Cytoplasm
AreaShape_Orientation	Cytoplasm
AreaShape_Perimeter	Cytoplasm
AreaShape_Solidity	Cytoplasm
AreaShape_SpatialMoment_0_0	Cytoplasm
AreaShape_SpatialMoment_0_1	Cytoplasm
AreaShape_SpatialMoment_0_2	Cytoplasm
AreaShape_SpatialMoment_0_3	Cytoplasm
AreaShape_SpatialMoment_1_0	Cytoplasm
AreaShape_SpatialMoment_1_1	Cytoplasm
AreaShape_SpatialMoment_1_2	Cytoplasm
AreaShape_SpatialMoment_1_3	Cytoplasm
AreaShape_SpatialMoment_2_0	Cytoplasm
AreaShape_SpatialMoment_2_1	Cytoplasm
AreaShape_SpatialMoment_2_2	Cytoplasm
AreaShape_SpatialMoment_2_3	Cytoplasm
Correlation_Costes_CorrAGP_CorrDNA	Cytoplasm
Correlation_Costes_CorrAGP_CorrER	Cytoplasm
Correlation_Costes_CorrAGP_CorrMito	Cytoplasm
Correlation_Costes_CorrAGP_CorrRNA	Cytoplasm
Correlation_Costes_CorrDNA_CorrAGP	Cytoplasm
Correlation_Costes_CorrDNA_CorrER	Cytoplasm
Correlation_Costes_CorrDNA_CorrMito	Cytoplasm
Correlation_Costes_CorrDNA_CorrRNA	Cytoplasm
Correlation_Costes_CorrER_CorrAGP	Cytoplasm
Correlation_Costes_CorrER_CorrDNA	Cytoplasm
Correlation_Costes_CorrER_CorrMito	Cytoplasm
Correlation_Costes_CorrER_CorrRNA	Cytoplasm
Correlation_Costes_CorrMito_CorrAGP	Cytoplasm
Correlation_Costes_CorrMito_CorrDNA	Cytoplasm
Correlation_Costes_CorrMito_CorrER	Cytoplasm
Correlation_Costes_CorrMito_CorrRNA	Cytoplasm
Correlation_Costes_CorrRNA_CorrAGP	Cytoplasm
Correlation_Costes_CorrRNA_CorrDNA	Cytoplasm
Correlation_Costes_CorrRNA_CorrER	Cytoplasm
Correlation_Costes_CorrRNA_CorrMito	Cytoplasm
Granularity_10_CorrAGP	Cytoplasm
Granularity_10_CorrDNA	Cytoplasm
Granularity_10_CorrER	Cytoplasm
Granularity_10_CorrMito	Cytoplasm
Granularity_10_CorrRNA	Cytoplasm
Granularity_11_CorrAGP	Cytoplasm
Granularity_11_CorrDNA	Cytoplasm
Granularity_11_CorrER	Cytoplasm
Granularity_11_CorrMito	Cytoplasm
Granularity_11_CorrRNA	Cytoplasm
Granularity_12_CorrAGP	Cytoplasm
Granularity_12_CorrDNA	Cytoplasm
Granularity_12_CorrER	Cytoplasm
Granularity_12_CorrMito	Cytoplasm
Granularity_12_CorrRNA	Cytoplasm
Granularity_13_CorrAGP	Cytoplasm
Granularity_13_CorrDNA	Cytoplasm
Granularity_13_CorrER	Cytoplasm
Granularity_13_CorrMito	Cytoplasm
Granularity_13_CorrRNA	Cytoplasm
Granularity_14_CorrAGP	Cytoplasm
Granularity_14_CorrDNA	Cytoplasm
Granularity_14_CorrER	Cytoplasm
Granularity_14_CorrMito	Cytoplasm
Granularity_14_CorrRNA	Cytoplasm
Granularity_15_CorrAGP	Cytoplasm
Granularity_15_CorrDNA	Cytoplasm
Granularity_15_CorrER	Cytoplasm
Granularity_15_CorrMito	Cytoplasm
Granularity_15_CorrRNA	Cytoplasm
Granularity_16_CorrAGP	Cytoplasm
Granularity_16_CorrDNA	Cytoplasm
Granularity_16_CorrER	Cytoplasm
Granularity_16_CorrMito	Cytoplasm
Granularity_16_CorrRNA	Cytoplasm
Granularity_1_CorrAGP	Cytoplasm
Granularity_1_CorrDNA	Cytoplasm
Granularity_1_CorrER	Cytoplasm
Granularity_1_CorrMito	Cytoplasm
Granularity_1_CorrRNA	Cytoplasm
Granularity_2_CorrAGP	Cytoplasm
Granularity_2_CorrDNA	Cytoplasm
Granularity_2_CorrER	Cytoplasm
Granularity_2_CorrMito	Cytoplasm
Granularity_2_CorrRNA	Cytoplasm
Granularity_3_CorrAGP	Cytoplasm
Granularity_3_CorrDNA	Cytoplasm
Granularity_3_CorrER	Cytoplasm
Granularity_3_CorrMito	Cytoplasm
Granularity_3_CorrRNA	Cytoplasm
Granularity_4_CorrAGP	Cytoplasm
Granularity_4_CorrDNA	Cytoplasm
Granularity_4_CorrER	Cytoplasm
Granularity_4_CorrMito	Cytoplasm
Granularity_4_CorrRNA	Cytoplasm
Granularity_5_CorrAGP	Cytoplasm
Granularity_5_CorrDNA	Cytoplasm
Granularity_5_CorrER	Cytoplasm
Granularity_5_CorrMito	Cytoplasm
Granularity_5_CorrRNA	Cytoplasm
Granularity_6_CorrAGP	Cytoplasm
Granularity_6_CorrDNA	Cytoplasm
Granularity_6_CorrER	Cytoplasm
Granularity_6_CorrMito	Cytoplasm
Granularity_6_CorrRNA	Cytoplasm
Granularity_7_CorrAGP	Cytoplasm
Granularity_7_CorrDNA	Cytoplasm
Granularity_7_CorrER	Cytoplasm
Granularity_7_CorrMito	Cytoplasm
Granularity_7_CorrRNA	Cytoplasm
Granularity_8_CorrAGP	Cytoplasm
Granularity_8_CorrDNA	Cytoplasm
Granularity_8_CorrER	Cytoplasm
Granularity_8_CorrMito	Cytoplasm
Granularity_8_CorrRNA	Cytoplasm
Granularity_9_CorrAGP	Cytoplasm
Granularity_9_CorrDNA	Cytoplasm
Granularity_9_CorrER	Cytoplasm
Granularity_9_CorrMito	Cytoplasm
Granularity_9_CorrRNA	Cytoplasm
Intensity_IntegratedIntensityEdge_CorrAGP	Cytoplasm
Intensity_IntegratedIntensityEdge_CorrDNA	Cytoplasm
Intensity_IntegratedIntensityEdge_CorrER	Cytoplasm
Intensity_IntegratedIntensityEdge_CorrMito	Cytoplasm
Intensity_IntegratedIntensityEdge_CorrRNA	Cytoplasm
Intensity_IntegratedIntensity_CorrAGP	Cytoplasm
Intensity_IntegratedIntensity_CorrDNA	Cytoplasm
Intensity_IntegratedIntensity_CorrER	Cytoplasm
Intensity_IntegratedIntensity_CorrMito	Cytoplasm
Intensity_IntegratedIntensity_CorrRNA	Cytoplasm
Intensity_LowerQuartileIntensity_CorrAGP	Cytoplasm
Intensity_LowerQuartileIntensity_CorrDNA	Cytoplasm
Intensity_LowerQuartileIntensity_CorrER	Cytoplasm
Intensity_LowerQuartileIntensity_CorrMito	Cytoplasm
Intensity_LowerQuartileIntensity_CorrRNA	Cytoplasm
Intensity_MADIntensity_CorrAGP	Cytoplasm
Intensity_MADIntensity_CorrDNA	Cytoplasm
Intensity_MADIntensity_CorrER	Cytoplasm
Intensity_MADIntensity_CorrMito	Cytoplasm
Intensity_MADIntensity_CorrRNA	Cytoplasm
Intensity_MassDisplacement_CorrAGP	Cytoplasm
Intensity_MassDisplacement_CorrDNA	Cytoplasm
Intensity_MassDisplacement_CorrER	Cytoplasm
Intensity_MassDisplacement_CorrMito	Cytoplasm
Intensity_MassDisplacement_CorrRNA	Cytoplasm
Intensity_MaxIntensityEdge_CorrAGP	Cytoplasm
Intensity_MaxIntensityEdge_CorrDNA	Cytoplasm
Intensity_MaxIntensityEdge_CorrER	Cytoplasm
Intensity_MaxIntensityEdge_CorrMito	Cytoplasm
Intensity_MaxIntensityEdge_CorrRNA	Cytoplasm
Intensity_MaxIntensity_CorrAGP	Cytoplasm
Intensity_MaxIntensity_CorrDNA	Cytoplasm
Intensity_MaxIntensity_CorrER	Cytoplasm
Intensity_MaxIntensity_CorrMito	Cytoplasm
Intensity_MaxIntensity_CorrRNA	Cytoplasm
Intensity_MeanIntensityEdge_CorrAGP	Cytoplasm
Intensity_MeanIntensityEdge_CorrDNA	Cytoplasm
Intensity_MeanIntensityEdge_CorrER	Cytoplasm
Intensity_MeanIntensityEdge_CorrMito	Cytoplasm
Intensity_MeanIntensityEdge_CorrRNA	Cytoplasm
Intensity_MeanIntensity_CorrAGP	Cytoplasm
Intensity_MeanIntensity_CorrDNA	Cytoplasm
Intensity_MeanIntensity_CorrER	Cytoplasm
Intensity_MeanIntensity_CorrMito	Cytoplasm
Intensity_MeanIntensity_CorrRNA	Cytoplasm
Intensity_MedianIntensity_CorrAGP	Cytoplasm
Intensity_MedianIntensity_CorrDNA	Cytoplasm
Intensity_MedianIntensity_CorrER	Cytoplasm
Intensity_MedianIntensity_CorrMito	Cytoplasm
Intensity_MedianIntensity_CorrRNA	Cytoplasm
Intensity_MinIntensityEdge_CorrAGP	Cytoplasm
Intensity_MinIntensityEdge_CorrDNA	Cytoplasm
Intensity_MinIntensityEdge_CorrER	Cytoplasm
Intensity_MinIntensityEdge_CorrMito	Cytoplasm
Intensity_MinIntensityEdge_CorrRNA	Cytoplasm
Intensity_MinIntensity_CorrAGP	Cytoplasm
Intensity_MinIntensity_CorrDNA	Cytoplasm
Intensity_MinIntensity_CorrER	Cytoplasm
Intensity_MinIntensity_CorrMito	Cytoplasm
Intensity_MinIntensity_CorrRNA	Cytoplasm
Intensity_StdIntensityEdge_CorrAGP	Cytoplasm
Intensity_StdIntensityEdge_CorrDNA	Cytoplasm
Intensity_StdIntensityEdge_CorrER	Cytoplasm
Intensity_StdIntensityEdge_CorrMito	Cytoplasm
Intensity_StdIntensityEdge_CorrRNA	Cytoplasm
Intensity_StdIntensity_CorrAGP	Cytoplasm
Intensity_StdIntensity_CorrDNA	Cytoplasm
Intensity_StdIntensity_CorrER	Cytoplasm
Intensity_StdIntensity_CorrMito	Cytoplasm
Intensity_StdIntensity_CorrRNA	Cytoplasm
Intensity_UpperQuartileIntensity_CorrAGP	Cytoplasm
Intensity_UpperQuartileIntensity_CorrDNA	Cytoplasm
Intensity_UpperQuartileIntensity_CorrER	Cytoplasm
Intensity_UpperQuartileIntensity_CorrMito	Cytoplasm
Intensity_UpperQuartileIntensity_CorrRNA	Cytoplasm
Location_CenterMassIntensity_X_CorrAGP	Cytoplasm
Location_CenterMassIntensity_X_CorrDNA	Cytoplasm
Location_CenterMassIntensity_X_CorrER	Cytoplasm
Location_CenterMassIntensity_X_CorrMito	Cytoplasm
Location_CenterMassIntensity_X_CorrRNA	Cytoplasm
Location_CenterMassIntensity_Y_CorrAGP	Cytoplasm
Location_CenterMassIntensity_Y_CorrDNA	Cytoplasm
Location_CenterMassIntensity_Y_CorrER	Cytoplasm
Location_CenterMassIntensity_Y_CorrMito	Cytoplasm
Location_CenterMassIntensity_Y_CorrRNA	Cytoplasm
Location_CenterMassIntensity_Z_CorrAGP	Cytoplasm
Location_CenterMassIntensity_Z_CorrDNA	Cytoplasm
Location_CenterMassIntensity_Z_CorrER	Cytoplasm
Location_CenterMassIntensity_Z_CorrMito	Cytoplasm
Location_CenterMassIntensity_Z_CorrRNA	Cytoplasm
Location_Center_X	Cytoplasm
Location_Center_Y	Cytoplasm
Location_MaxIntensity_X_CorrAGP	Cytoplasm
Location_MaxIntensity_X_CorrDNA	Cytoplasm
Location_MaxIntensity_X_CorrER	Cytoplasm
Location_MaxIntensity_X_CorrMito	Cytoplasm
Location_MaxIntensity_X_CorrRNA	Cytoplasm
Location_MaxIntensity_Y_CorrAGP	Cytoplasm
Location_MaxIntensity_Y_CorrDNA	Cytoplasm
Location_MaxIntensity_Y_CorrER	Cytoplasm
Location_MaxIntensity_Y_CorrMito	Cytoplasm
Location_MaxIntensity_Y_CorrRNA	Cytoplasm
Location_MaxIntensity_Z_CorrAGP	Cytoplasm
Location_MaxIntensity_Z_CorrDNA	Cytoplasm
Location_MaxIntensity_Z_CorrER	Cytoplasm
Location_MaxIntensity_Z_CorrMito	Cytoplasm
Location_MaxIntensity_Z_CorrRNA	Cytoplasm
Number_Object_Number	Cytoplasm
Parent_Cells	Cytoplasm
Parent_FilteredNuclei	Cytoplasm
RadialDistribution_FracAtD_CorrAGP_1of4	Cytoplasm
RadialDistribution_FracAtD_CorrAGP_2of4	Cytoplasm
RadialDistribution_FracAtD_CorrAGP_3of4	Cytoplasm
RadialDistribution_FracAtD_CorrAGP_4of4	Cytoplasm
RadialDistribution_FracAtD_CorrDNA_1of4	Cytoplasm
RadialDistribution_FracAtD_CorrDNA_2of4	Cytoplasm
RadialDistribution_FracAtD_CorrDNA_3of4	Cytoplasm
RadialDistribution_FracAtD_CorrDNA_4of4	Cytoplasm
RadialDistribution_FracAtD_CorrER_1of4	Cytoplasm
RadialDistribution_FracAtD_CorrER_2of4	Cytoplasm
RadialDistribution_FracAtD_CorrER_3of4	Cytoplasm
RadialDistribution_FracAtD_CorrER_4of4	Cytoplasm
RadialDistribution_FracAtD_CorrMito_1of4	Cytoplasm
RadialDistribution_FracAtD_CorrMito_2of4	Cytoplasm
RadialDistribution_FracAtD_CorrMito_3of4	Cytoplasm
RadialDistribution_FracAtD_CorrMito_4of4	Cytoplasm
RadialDistribution_FracAtD_CorrRNA_1of4	Cytoplasm
RadialDistribution_FracAtD_CorrRNA_2of4	Cytoplasm
RadialDistribution_FracAtD_CorrRNA_3of4	Cytoplasm
RadialDistribution_FracAtD_CorrRNA_4of4	Cytoplasm
RadialDistribution_MeanFrac_CorrAGP_1of4	Cytoplasm
RadialDistribution_MeanFrac_CorrAGP_2of4	Cytoplasm
RadialDistribution_MeanFrac_CorrAGP_3of4	Cytoplasm
RadialDistribution_MeanFrac_CorrAGP_4of4	Cytoplasm
RadialDistribution_MeanFrac_CorrDNA_1of4	Cytoplasm
RadialDistribution_MeanFrac_CorrDNA_2of4	Cytoplasm
RadialDistribution_MeanFrac_CorrDNA_3of4	Cytoplasm
RadialDistribution_MeanFrac_CorrDNA_4of4	Cytoplasm
RadialDistribution_MeanFrac_CorrER_1of4	Cytoplasm
RadialDistribution_MeanFrac_CorrER_2of4	Cytoplasm
RadialDistribution_MeanFrac_CorrER_3of4	Cytoplasm
RadialDistribution_MeanFrac_CorrER_4of4	Cytoplasm
RadialDistribution_MeanFrac_CorrMito_1of4	Cytoplasm
RadialDistribution_MeanFrac_CorrMito_2of4	Cytoplasm
RadialDistribution_MeanFrac_CorrMito_3of4	Cytoplasm
RadialDistribution_MeanFrac_CorrMito_4of4	Cytoplasm
RadialDistribution_MeanFrac_CorrRNA_1of4	Cytoplasm
RadialDistribution_MeanFrac_CorrRNA_2of4	Cytoplasm
RadialDistribution_MeanFrac_CorrRNA_3of4	Cytoplasm
RadialDistribution_MeanFrac_CorrRNA_4of4	Cytoplasm
RadialDistribution_RadialCV_CorrAGP_1of4	Cytoplasm
RadialDistribution_RadialCV_CorrAGP_2of4	Cytoplasm
RadialDistribution_RadialCV_CorrAGP_3of4	Cytoplasm
RadialDistribution_RadialCV_CorrAGP_4of4	Cytoplasm
RadialDistribution_RadialCV_CorrDNA_1of4	Cytoplasm
RadialDistribution_RadialCV_CorrDNA_2of4	Cytoplasm
RadialDistribution_RadialCV_CorrDNA_3of4	Cytoplasm
RadialDistribution_RadialCV_CorrDNA_4of4	Cytoplasm
RadialDistribution_RadialCV_CorrER_1of4	Cytoplasm
RadialDistribution_RadialCV_CorrER_2of4	Cytoplasm
RadialDistribution_RadialCV_CorrER_3of4	Cytoplasm
RadialDistribution_RadialCV_CorrER_4of4	Cytoplasm
RadialDistribution_RadialCV_CorrMito_1of4	Cytoplasm
RadialDistribution_RadialCV_CorrMito_2of4	Cytoplasm
RadialDistribution_RadialCV_CorrMito_3of4	Cytoplasm
RadialDistribution_RadialCV_CorrMito_4of4	Cytoplasm
RadialDistribution_RadialCV_CorrRNA_1of4	Cytoplasm
RadialDistribution_RadialCV_CorrRNA_2of4	Cytoplasm
RadialDistribution_RadialCV_CorrRNA_3of4	Cytoplasm
RadialDistribution_RadialCV_CorrRNA_4of4	Cytoplasm
Texture_AngularSecondMoment_CorrAGP_20_00_256	Cytoplasm
Texture_AngularSecondMoment_CorrAGP_20_01_256	Cytoplasm
Texture_AngularSecondMoment_CorrAGP_20_02_256	Cytoplasm
Texture_AngularSecondMoment_CorrAGP_20_03_256	Cytoplasm
Texture_AngularSecondMoment_CorrAGP_5_00_256	Cytoplasm
Texture_AngularSecondMoment_CorrAGP_5_01_256	Cytoplasm
Texture_AngularSecondMoment_CorrAGP_5_02_256	Cytoplasm
Texture_AngularSecondMoment_CorrAGP_5_03_256	Cytoplasm
Texture_AngularSecondMoment_CorrDNA_20_00_256	Cytoplasm
Texture_AngularSecondMoment_CorrDNA_20_01_256	Cytoplasm
Texture_AngularSecondMoment_CorrDNA_20_02_256	Cytoplasm
Texture_AngularSecondMoment_CorrDNA_20_03_256	Cytoplasm
Texture_AngularSecondMoment_CorrDNA_5_00_256	Cytoplasm
Texture_AngularSecondMoment_CorrDNA_5_01_256	Cytoplasm
Texture_AngularSecondMoment_CorrDNA_5_02_256	Cytoplasm
Texture_AngularSecondMoment_CorrDNA_5_03_256	Cytoplasm
Texture_AngularSecondMoment_CorrER_20_00_256	Cytoplasm
Texture_AngularSecondMoment_CorrER_20_01_256	Cytoplasm
Texture_AngularSecondMoment_CorrER_20_02_256	Cytoplasm
Texture_AngularSecondMoment_CorrER_20_03_256	Cytoplasm
Texture_AngularSecondMoment_CorrER_5_00_256	Cytoplasm
Texture_AngularSecondMoment_CorrER_5_01_256	Cytoplasm
Texture_AngularSecondMoment_CorrER_5_02_256	Cytoplasm
Texture_AngularSecondMoment_CorrER_5_03_256	Cytoplasm
Texture_AngularSecondMoment_CorrMito_20_00_256	Cytoplasm
Texture_AngularSecondMoment_CorrMito_20_01_256	Cytoplasm
Texture_AngularSecondMoment_CorrMito_20_02_256	Cytoplasm
Texture_AngularSecondMoment_CorrMito_20_03_256	Cytoplasm
Texture_AngularSecondMoment_CorrMito_5_00_256	Cytoplasm
Texture_AngularSecondMoment_CorrMito_5_01_256	Cytoplasm
Texture_AngularSecondMoment_CorrMito_5_02_256	Cytoplasm
Texture_AngularSecondMoment_CorrMito_5_03_256	Cytoplasm
Texture_AngularSecondMoment_CorrRNA_20_00_256	Cytoplasm
Texture_AngularSecondMoment_CorrRNA_20_01_256	Cytoplasm
Texture_AngularSecondMoment_CorrRNA_20_02_256	Cytoplasm
Texture_AngularSecondMoment_CorrRNA_20_03_256	Cytoplasm
Texture_AngularSecondMoment_CorrRNA_5_00_256	Cytoplasm
Texture_AngularSecondMoment_CorrRNA_5_01_256	Cytoplasm
Texture_AngularSecondMoment_CorrRNA_5_02_256	Cytoplasm
Texture_AngularSecondMoment_CorrRNA_5_03_256	Cytoplasm
Texture_Contrast_CorrAGP_20_00_256	Cytoplasm
Texture_Contrast_CorrAGP_20_01_256	Cytoplasm
Texture_Contrast_CorrAGP_20_02_256	Cytoplasm
Texture_Contrast_CorrAGP_20_03_256	Cytoplasm
Texture_Contrast_CorrAGP_5_00_256	Cytoplasm
Texture_Contrast_CorrAGP_5_01_256	Cytoplasm
Texture_Contrast_CorrAGP_5_02_256	Cytoplasm
Texture_Contrast_CorrAGP_5_03_256	Cytoplasm
Texture_Contrast_CorrDNA_20_00_256	Cytoplasm
Texture_Contrast_CorrDNA_20_01_256	Cytoplasm
Texture_Contrast_CorrDNA_20_02_256	Cytoplasm
Texture_Contrast_CorrDNA_20_03_256	Cytoplasm
Texture_Contrast_CorrDNA_5_00_256	Cytoplasm
Texture_Contrast_CorrDNA_5_01_256	Cytoplasm
Texture_Contrast_CorrDNA_5_02_256	Cytoplasm
Texture_Contrast_CorrDNA_5_03_256	Cytoplasm
Texture_Contrast_CorrER_20_00_256	Cytoplasm
Texture_Contrast_CorrER_20_01_256	Cytoplasm
Texture_Contrast_CorrER_20_02_256	Cytoplasm
Texture_Contrast_CorrER_20_03_256	Cytoplasm
Texture_Contrast_CorrER_5_00_256	Cytoplasm
Texture_Contrast_CorrER_5_01_256	Cytoplasm
Texture_Contrast_CorrER_5_02_256	Cytoplasm
Texture_Contrast_CorrER_5_03_256	Cytoplasm
Texture_Contrast_CorrMito_20_00_256	Cytoplasm
Texture_Contrast_CorrMito_20_01_256	Cytoplasm
Texture_Contrast_CorrMito_20_02_256	Cytoplasm
Texture_Contrast_CorrMito_20_03_256	Cytoplasm
Texture_Contrast_CorrMito_5_00_256	Cytoplasm
Texture_Contrast_CorrMito_5_01_256	Cytoplasm
Texture_Contrast_CorrMito_5_02_256	Cytoplasm
Texture_Contrast_CorrMito_5_03_256	Cytoplasm
Texture_Contrast_CorrRNA_20_00_256	Cytoplasm
Texture_Contrast_CorrRNA_20_01_256	Cytoplasm
Texture_Contrast_CorrRNA_20_02_256	Cytoplasm
Texture_Contrast_CorrRNA_20_03_256	Cytoplasm
Texture_Contrast_CorrRNA_5_00_256	Cytoplasm
Texture_Contrast_CorrRNA_5_01_256	Cytoplasm
Texture_Contrast_CorrRNA_5_02_256	Cytoplasm
Texture_Contrast_CorrRNA_5_03_256	Cytoplasm
Texture_Correlation_CorrAGP_20_00_256	Cytoplasm
Texture_Correlation_CorrAGP_20_01_256	Cytoplasm
Texture_Correlation_CorrAGP_20_02_256	Cytoplasm
Texture_Correlation_CorrAGP_20_03_256	Cytoplasm
Texture_Correlation_CorrAGP_5_00_256	Cytoplasm
Texture_Correlation_CorrAGP_5_01_256	Cytoplasm
Texture_Correlation_CorrAGP_5_02_256	Cytoplasm
Texture_Correlation_CorrAGP_5_03_256	Cytoplasm
Texture_Correlation_CorrDNA_20_00_256	Cytoplasm
Texture_Correlation_CorrDNA_20_01_256	Cytoplasm
Texture_Correlation_CorrDNA_20_02_256	Cytoplasm
Texture_Correlation_CorrDNA_20_03_256	Cytoplasm
Texture_Correlation_CorrDNA_5_00_256	Cytoplasm
Texture_Correlation_CorrDNA_5_01_256	Cytoplasm
Texture_Correlation_CorrDNA_5_02_256	Cytoplasm
Texture_Correlation_CorrDNA_5_03_256	Cytoplasm
Texture_Correlation_CorrER_20_00_256	Cytoplasm
Texture_Correlation_CorrER_20_01_256	Cytoplasm
Texture_Correlation_CorrER_20_02_256	Cytoplasm
Texture_Correlation_CorrER_20_03_256	Cytoplasm
Texture_Correlation_CorrER_5_00_256	Cytoplasm
Texture_Correlation_CorrER_5_01_256	Cytoplasm
Texture_Correlation_CorrER_5_02_256	Cytoplasm
Texture_Correlation_CorrER_5_03_256	Cytoplasm
Texture_Correlation_CorrMito_20_00_256	Cytoplasm
Texture_Correlation_CorrMito_20_01_256	Cytoplasm
Texture_Correlation_CorrMito_20_02_256	Cytoplasm
Texture_Correlation_CorrMito_20_03_256	Cytoplasm
Texture_Correlation_CorrMito_5_00_256	Cytoplasm
Texture_Correlation_CorrMito_5_01_256	Cytoplasm
Texture_Correlation_CorrMito_5_02_256	Cytoplasm
Texture_Correlation_CorrMito_5_03_256	Cytoplasm
Texture_Correlation_CorrRNA_20_00_256	Cytoplasm
Texture_Correlation_CorrRNA_20_01_256	Cytoplasm
Texture_Correlation_CorrRNA_20_02_256	Cytoplasm
Texture_Correlation_CorrRNA_20_03_256	Cytoplasm
Texture_Correlation_CorrRNA_5_00_256	Cytoplasm
Texture_Correlation_CorrRNA_5_01_256	Cytoplasm
Texture_Correlation_CorrRNA_5_02_256	Cytoplasm
Texture_Correlation_CorrRNA_5_03_256	Cytoplasm
Texture_DifferenceEntropy_CorrAGP_20_00_256	Cytoplasm
Texture_DifferenceEntropy_CorrAGP_20_01_256	Cytoplasm
Texture_DifferenceEntropy_CorrAGP_20_02_256	Cytoplasm
Texture_DifferenceEntropy_CorrAGP_20_03_256	Cytoplasm
Texture_DifferenceEntropy_CorrAGP_5_00_256	Cytoplasm
Texture_DifferenceEntropy_CorrAGP_5_01_256	Cytoplasm
Texture_DifferenceEntropy_CorrAGP_5_02_256	Cytoplasm
Texture_DifferenceEntropy_CorrAGP_5_03_256	Cytoplasm
Texture_DifferenceEntropy_CorrDNA_20_00_256	Cytoplasm
Texture_DifferenceEntropy_CorrDNA_20_01_256	Cytoplasm
Texture_DifferenceEntropy_CorrDNA_20_02_256	Cytoplasm
Texture_DifferenceEntropy_CorrDNA_20_03_256	Cytoplasm
Texture_DifferenceEntropy_CorrDNA_5_00_256	Cytoplasm
Texture_DifferenceEntropy_CorrDNA_5_01_256	Cytoplasm
Texture_DifferenceEntropy_CorrDNA_5_02_256	Cytoplasm
Texture_DifferenceEntropy_CorrDNA_5_03_256	Cytoplasm
Texture_DifferenceEntropy_CorrER_20_00_256	Cytoplasm
Texture_DifferenceEntropy_CorrER_20_01_256	Cytoplasm
Texture_DifferenceEntropy_CorrER_20_02_256	Cytoplasm
Texture_DifferenceEntropy_CorrER_20_03_256	Cytoplasm
Texture_DifferenceEntropy_CorrER_5_00_256	Cytoplasm
Texture_DifferenceEntropy_CorrER_5_01_256	Cytoplasm
Texture_DifferenceEntropy_CorrER_5_02_256	Cytoplasm
Texture_DifferenceEntropy_CorrER_5_03_256	Cytoplasm
Texture_DifferenceEntropy_CorrMito_20_00_256	Cytoplasm
Texture_DifferenceEntropy_CorrMito_20_01_256	Cytoplasm
Texture_DifferenceEntropy_CorrMito_20_02_256	Cytoplasm
Texture_DifferenceEntropy_CorrMito_20_03_256	Cytoplasm
Texture_DifferenceEntropy_CorrMito_5_00_256	Cytoplasm
Texture_DifferenceEntropy_CorrMito_5_01_256	Cytoplasm
Texture_DifferenceEntropy_CorrMito_5_02_256	Cytoplasm
Texture_DifferenceEntropy_CorrMito_5_03_256	Cytoplasm
Texture_DifferenceEntropy_CorrRNA_20_00_256	Cytoplasm
Texture_DifferenceEntropy_CorrRNA_20_01_256	Cytoplasm
Texture_DifferenceEntropy_CorrRNA_20_02_256	Cytoplasm
Texture_DifferenceEntropy_CorrRNA_20_03_256	Cytoplasm
Texture_DifferenceEntropy_CorrRNA_5_00_256	Cytoplasm
Texture_DifferenceEntropy_CorrRNA_5_01_256	Cytoplasm
Texture_DifferenceEntropy_CorrRNA_5_02_256	Cytoplasm
Texture_DifferenceEntropy_CorrRNA_5_03_256	Cytoplasm
Texture_DifferenceVariance_CorrAGP_20_00_256	Cytoplasm
Texture_DifferenceVariance_CorrAGP_20_01_256	Cytoplasm
Texture_DifferenceVariance_CorrAGP_20_02_256	Cytoplasm
Texture_DifferenceVariance_CorrAGP_20_03_256	Cytoplasm
Texture_DifferenceVariance_CorrAGP_5_00_256	Cytoplasm
Texture_DifferenceVariance_CorrAGP_5_01_256	Cytoplasm
Texture_DifferenceVariance_CorrAGP_5_02_256	Cytoplasm
Texture_DifferenceVariance_CorrAGP_5_03_256	Cytoplasm
Texture_DifferenceVariance_CorrDNA_20_00_256	Cytoplasm
Texture_DifferenceVariance_CorrDNA_20_01_256	Cytoplasm
Texture_DifferenceVariance_CorrDNA_20_02_256	Cytoplasm
Texture_DifferenceVariance_CorrDNA_20_03_256	Cytoplasm
Texture_DifferenceVariance_CorrDNA_5_00_256	Cytoplasm
Texture_DifferenceVariance_CorrDNA_5_01_256	Cytoplasm
Texture_DifferenceVariance_CorrDNA_5_02_256	Cytoplasm
Texture_DifferenceVariance_CorrDNA_5_03_256	Cytoplasm
Texture_DifferenceVariance_CorrER_20_00_256	Cytoplasm
Texture_DifferenceVariance_CorrER_20_01_256	Cytoplasm
Texture_DifferenceVariance_CorrER_20_02_256	Cytoplasm
Texture_DifferenceVariance_CorrER_20_03_256	Cytoplasm
Texture_DifferenceVariance_CorrER_5_00_256	Cytoplasm
Texture_DifferenceVariance_CorrER_5_01_256	Cytoplasm
Texture_DifferenceVariance_CorrER_5_02_256	Cytoplasm
Texture_DifferenceVariance_CorrER_5_03_256	Cytoplasm
Texture_DifferenceVariance_CorrMito_20_00_256	Cytoplasm
Texture_DifferenceVariance_CorrMito_20_01_256	Cytoplasm
Texture_DifferenceVariance_CorrMito_20_02_256	Cytoplasm
Texture_DifferenceVariance_CorrMito_20_03_256	Cytoplasm
Texture_DifferenceVariance_CorrMito_5_00_256	Cytoplasm
Texture_DifferenceVariance_CorrMito_5_01_256	Cytoplasm
Texture_DifferenceVariance_CorrMito_5_02_256	Cytoplasm
Texture_DifferenceVariance_CorrMito_5_03_256	Cytoplasm
Texture_DifferenceVariance_CorrRNA_20_00_256	Cytoplasm
Texture_DifferenceVariance_CorrRNA_20_01_256	Cytoplasm
Texture_DifferenceVariance_CorrRNA_20_02_256	Cytoplasm
Texture_DifferenceVariance_CorrRNA_20_03_256	Cytoplasm
Texture_DifferenceVariance_CorrRNA_5_00_256	Cytoplasm
Texture_DifferenceVariance_CorrRNA_5_01_256	Cytoplasm
Texture_DifferenceVariance_CorrRNA_5_02_256	Cytoplasm
Texture_DifferenceVariance_CorrRNA_5_03_256	Cytoplasm
Texture_Entropy_CorrAGP_20_00_256	Cytoplasm
Texture_Entropy_CorrAGP_20_01_256	Cytoplasm
Texture_Entropy_CorrAGP_20_02_256	Cytoplasm
Texture_Entropy_CorrAGP_20_03_256	Cytoplasm
Texture_Entropy_CorrAGP_5_00_256	Cytoplasm
Texture_Entropy_CorrAGP_5_01_256	Cytoplasm
Texture_Entropy_CorrAGP_5_02_256	Cytoplasm
Texture_Entropy_CorrAGP_5_03_256	Cytoplasm
Texture_Entropy_CorrDNA_20_00_256	Cytoplasm
Texture_Entropy_CorrDNA_20_01_256	Cytoplasm
Texture_Entropy_CorrDNA_20_02_256	Cytoplasm
Texture_Entropy_CorrDNA_20_03_256	Cytoplasm
Texture_Entropy_CorrDNA_5_00_256	Cytoplasm
Texture_Entropy_CorrDNA_5_01_256	Cytoplasm
Texture_Entropy_CorrDNA_5_02_256	Cytoplasm
Texture_Entropy_CorrDNA_5_03_256	Cytoplasm
Texture_Entropy_CorrER_20_00_256	Cytoplasm
Texture_Entropy_CorrER_20_01_256	Cytoplasm
Texture_Entropy_CorrER_20_02_256	Cytoplasm
Texture_Entropy_CorrER_20_03_256	Cytoplasm
Texture_Entropy_CorrER_5_00_256	Cytoplasm
Texture_Entropy_CorrER_5_01_256	Cytoplasm
Texture_Entropy_CorrER_5_02_256	Cytoplasm
Texture_Entropy_CorrER_5_03_256	Cytoplasm
Texture_Entropy_CorrMito_20_00_256	Cytoplasm
Texture_Entropy_CorrMito_20_01_256	Cytoplasm
Texture_Entropy_CorrMito_20_02_256	Cytoplasm
Texture_Entropy_CorrMito_20_03_256	Cytoplasm
Texture_Entropy_CorrMito_5_00_256	Cytoplasm
Texture_Entropy_CorrMito_5_01_256	Cytoplasm
Texture_Entropy_CorrMito_5_02_256	Cytoplasm
Texture_Entropy_CorrMito_5_03_256	Cytoplasm
Texture_Entropy_CorrRNA_20_00_256	Cytoplasm
Texture_Entropy_CorrRNA_20_01_256	Cytoplasm
Texture_Entropy_CorrRNA_20_02_256	Cytoplasm
Texture_Entropy_CorrRNA_20_03_256	Cytoplasm
Texture_Entropy_CorrRNA_5_00_256	Cytoplasm
Texture_Entropy_CorrRNA_5_01_256	Cytoplasm
Texture_Entropy_CorrRNA_5_02_256	Cytoplasm
Texture_Entropy_CorrRNA_5_03_256	Cytoplasm
Texture_InfoMeas1_CorrAGP_20_00_256	Cytoplasm
Texture_InfoMeas1_CorrAGP_20_01_256	Cytoplasm
Texture_InfoMeas1_CorrAGP_20_02_256	Cytoplasm
Texture_InfoMeas1_CorrAGP_20_03_256	Cytoplasm
Texture_InfoMeas1_CorrAGP_5_00_256	Cytoplasm
Texture_InfoMeas1_CorrAGP_5_01_256	Cytoplasm
Texture_InfoMeas1_CorrAGP_5_02_256	Cytoplasm
Texture_InfoMeas1_CorrAGP_5_03_256	Cytoplasm
Texture_InfoMeas1_CorrDNA_20_00_256	Cytoplasm
Texture_InfoMeas1_CorrDNA_20_01_256	Cytoplasm
Texture_InfoMeas1_CorrDNA_20_02_256	Cytoplasm
Texture_InfoMeas1_CorrDNA_20_03_256	Cytoplasm
Texture_InfoMeas1_CorrDNA_5_00_256	Cytoplasm
Texture_InfoMeas1_CorrDNA_5_01_256	Cytoplasm
Texture_InfoMeas1_CorrDNA_5_02_256	Cytoplasm
Texture_InfoMeas1_CorrDNA_5_03_256	Cytoplasm
Texture_InfoMeas1_CorrER_20_00_256	Cytoplasm
Texture_InfoMeas1_CorrER_20_01_256	Cytoplasm
Texture_InfoMeas1_CorrER_20_02_256	Cytoplasm
Texture_InfoMeas1_CorrER_20_03_256	Cytoplasm
Texture_InfoMeas1_CorrER_5_00_256	Cytoplasm
Texture_InfoMeas1_CorrER_5_01_256	Cytoplasm
Texture_InfoMeas1_CorrER_5_02_256	Cytoplasm
Texture_InfoMeas1_CorrER_5_03_256	Cytoplasm
Texture_InfoMeas1_CorrMito_20_00_256	Cytoplasm
Texture_InfoMeas1_CorrMito_20_01_256	Cytoplasm
Texture_InfoMeas1_CorrMito_20_02_256	Cytoplasm
Texture_InfoMeas1_CorrMito_20_03_256	Cytoplasm
Texture_InfoMeas1_CorrMito_5_00_256	Cytoplasm
Texture_InfoMeas1_CorrMito_5_01_256	Cytoplasm
Texture_InfoMeas1_CorrMito_5_02_256	Cytoplasm
Texture_InfoMeas1_CorrMito_5_03_256	Cytoplasm
Texture_InfoMeas1_CorrRNA_20_00_256	Cytoplasm
Texture_InfoMeas1_CorrRNA_20_01_256	Cytoplasm
Texture_InfoMeas1_CorrRNA_20_02_256	Cytoplasm
Texture_InfoMeas1_CorrRNA_20_03_256	Cytoplasm
Texture_InfoMeas1_CorrRNA_5_00_256	Cytoplasm
Texture_InfoMeas1_CorrRNA_5_01_256	Cytoplasm
Texture_InfoMeas1_CorrRNA_5_02_256	Cytoplasm
Texture_InfoMeas1_CorrRNA_5_03_256	Cytoplasm
Texture_InfoMeas2_CorrAGP_20_00_256	Cytoplasm
Texture_InfoMeas2_CorrAGP_20_01_256	Cytoplasm
Texture_InfoMeas2_CorrAGP_20_02_256	Cytoplasm
Texture_InfoMeas2_CorrAGP_20_03_256	Cytoplasm
Texture_InfoMeas2_CorrAGP_5_00_256	Cytoplasm
Texture_InfoMeas2_CorrAGP_5_01_256	Cytoplasm
Texture_InfoMeas2_CorrAGP_5_02_256	Cytoplasm
Texture_InfoMeas2_CorrAGP_5_03_256	Cytoplasm
Texture_InfoMeas2_CorrDNA_20_00_256	Cytoplasm
Texture_InfoMeas2_CorrDNA_20_01_256	Cytoplasm
Texture_InfoMeas2_CorrDNA_20_02_256	Cytoplasm
Texture_InfoMeas2_CorrDNA_20_03_256	Cytoplasm
Texture_InfoMeas2_CorrDNA_5_00_256	Cytoplasm
Texture_InfoMeas2_CorrDNA_5_01_256	Cytoplasm
Texture_InfoMeas2_CorrDNA_5_02_256	Cytoplasm
Texture_InfoMeas2_CorrDNA_5_03_256	Cytoplasm
Texture_InfoMeas2_CorrER_20_00_256	Cytoplasm
Texture_InfoMeas2_CorrER_20_01_256	Cytoplasm
Texture_InfoMeas2_CorrER_20_02_256	Cytoplasm
Texture_InfoMeas2_CorrER_20_03_256	Cytoplasm
Texture_InfoMeas2_CorrER_5_00_256	Cytoplasm
Texture_InfoMeas2_CorrER_5_01_256	Cytoplasm
Texture_InfoMeas2_CorrER_5_02_256	Cytoplasm
Texture_InfoMeas2_CorrER_5_03_256	Cytoplasm
Texture_InfoMeas2_CorrMito_20_00_256	Cytoplasm
Texture_InfoMeas2_CorrMito_20_01_256	Cytoplasm
Texture_InfoMeas2_CorrMito_20_02_256	Cytoplasm
Texture_InfoMeas2_CorrMito_20_03_256	Cytoplasm
Texture_InfoMeas2_CorrMito_5_00_256	Cytoplasm
Texture_InfoMeas2_CorrMito_5_01_256	Cytoplasm
Texture_InfoMeas2_CorrMito_5_02_256	Cytoplasm
Texture_InfoMeas2_CorrMito_5_03_256	Cytoplasm
Texture_InfoMeas2_CorrRNA_20_00_256	Cytoplasm
Texture_InfoMeas2_CorrRNA_20_01_256	Cytoplasm
Texture_InfoMeas2_CorrRNA_20_02_256	Cytoplasm
Texture_InfoMeas2_CorrRNA_20_03_256	Cytoplasm
Texture_InfoMeas2_CorrRNA_5_00_256	Cytoplasm
Texture_InfoMeas2_CorrRNA_5_01_256	Cytoplasm
Texture_InfoMeas2_CorrRNA_5_02_256	Cytoplasm
Texture_InfoMeas2_CorrRNA_5_03_256	Cytoplasm
Texture_InverseDifferenceMoment_CorrAGP_20_00_256	Cytoplasm
Texture_InverseDifferenceMoment_CorrAGP_20_01_256	Cytoplasm
Texture_InverseDifferenceMoment_CorrAGP_20_02_256	Cytoplasm
Texture_InverseDifferenceMoment_CorrAGP_20_03_256	Cytoplasm
Texture_InverseDifferenceMoment_CorrAGP_5_00_256	Cytoplasm
Texture_InverseDifferenceMoment_CorrAGP_5_01_256	Cytoplasm
Texture_InverseDifferenceMoment_CorrAGP_5_02_256	Cytoplasm
Texture_InverseDifferenceMoment_CorrAGP_5_03_256	Cytoplasm
Texture_InverseDifferenceMoment_CorrDNA_20_00_256	Cytoplasm
Texture_InverseDifferenceMoment_CorrDNA_20_01_256	Cytoplasm
Texture_InverseDifferenceMoment_CorrDNA_20_02_256	Cytoplasm
Texture_InverseDifferenceMoment_CorrDNA_20_03_256	Cytoplasm
Texture_InverseDifferenceMoment_CorrDNA_5_00_256	Cytoplasm
Texture_InverseDifferenceMoment_CorrDNA_5_01_256	Cytoplasm
Texture_InverseDifferenceMoment_CorrDNA_5_02_256	Cytoplasm
Texture_InverseDifferenceMoment_CorrDNA_5_03_256	Cytoplasm
Texture_InverseDifferenceMoment_CorrER_20_00_256	Cytoplasm
Texture_InverseDifferenceMoment_CorrER_20_01_256	Cytoplasm
Texture_InverseDifferenceMoment_CorrER_20_02_256	Cytoplasm
Texture_InverseDifferenceMoment_CorrER_20_03_256	Cytoplasm
Texture_InverseDifferenceMoment_CorrER_5_00_256	Cytoplasm
Texture_InverseDifferenceMoment_CorrER_5_01_256	Cytoplasm
Texture_InverseDifferenceMoment_CorrER_5_02_256	Cytoplasm
Texture_InverseDifferenceMoment_CorrER_5_03_256	Cytoplasm
Texture_InverseDifferenceMoment_CorrMito_20_00_256	Cytoplasm
Texture_InverseDifferenceMoment_CorrMito_20_01_256	Cytoplasm
Texture_InverseDifferenceMoment_CorrMito_20_02_256	Cytoplasm
Texture_InverseDifferenceMoment_CorrMito_20_03_256	Cytoplasm
Texture_InverseDifferenceMoment_CorrMito_5_00_256	Cytoplasm
Texture_InverseDifferenceMoment_CorrMito_5_01_256	Cytoplasm
Texture_InverseDifferenceMoment_CorrMito_5_02_256	Cytoplasm
Texture_InverseDifferenceMoment_CorrMito_5_03_256	Cytoplasm
Texture_InverseDifferenceMoment_CorrRNA_20_00_256	Cytoplasm
Texture_InverseDifferenceMoment_CorrRNA_20_01_256	Cytoplasm
Texture_InverseDifferenceMoment_CorrRNA_20_02_256	Cytoplasm
Texture_InverseDifferenceMoment_CorrRNA_20_03_256	Cytoplasm
Texture_InverseDifferenceMoment_CorrRNA_5_00_256	Cytoplasm
Texture_InverseDifferenceMoment_CorrRNA_5_01_256	Cytoplasm
Texture_InverseDifferenceMoment_CorrRNA_5_02_256	Cytoplasm
Texture_InverseDifferenceMoment_CorrRNA_5_03_256	Cytoplasm
Texture_SumAverage_CorrAGP_20_00_256	Cytoplasm
Texture_SumAverage_CorrAGP_20_01_256	Cytoplasm
Texture_SumAverage_CorrAGP_20_02_256	Cytoplasm
Texture_SumAverage_CorrAGP_20_03_256	Cytoplasm
Texture_SumAverage_CorrAGP_5_00_256	Cytoplasm
Texture_SumAverage_CorrAGP_5_01_256	Cytoplasm
Texture_SumAverage_CorrAGP_5_02_256	Cytoplasm
Texture_SumAverage_CorrAGP_5_03_256	Cytoplasm
Texture_SumAverage_CorrDNA_20_00_256	Cytoplasm
Texture_SumAverage_CorrDNA_20_01_256	Cytoplasm
Texture_SumAverage_CorrDNA_20_02_256	Cytoplasm
Texture_SumAverage_CorrDNA_20_03_256	Cytoplasm
Texture_SumAverage_CorrDNA_5_00_256	Cytoplasm
Texture_SumAverage_CorrDNA_5_01_256	Cytoplasm
Texture_SumAverage_CorrDNA_5_02_256	Cytoplasm
Texture_SumAverage_CorrDNA_5_03_256	Cytoplasm
Texture_SumAverage_CorrER_20_00_256	Cytoplasm
Texture_SumAverage_CorrER_20_01_256	Cytoplasm
Texture_SumAverage_CorrER_20_02_256	Cytoplasm
Texture_SumAverage_CorrER_20_03_256	Cytoplasm
Texture_SumAverage_CorrER_5_00_256	Cytoplasm
Texture_SumAverage_CorrER_5_01_256	Cytoplasm
Texture_SumAverage_CorrER_5_02_256	Cytoplasm
Texture_SumAverage_CorrER_5_03_256	Cytoplasm
Texture_SumAverage_CorrMito_20_00_256	Cytoplasm
Texture_SumAverage_CorrMito_20_01_256	Cytoplasm
Texture_SumAverage_CorrMito_20_02_256	Cytoplasm
Texture_SumAverage_CorrMito_20_03_256	Cytoplasm
Texture_SumAverage_CorrMito_5_00_256	Cytoplasm
Texture_SumAverage_CorrMito_5_01_256	Cytoplasm
Texture_SumAverage_CorrMito_5_02_256	Cytoplasm
Texture_SumAverage_CorrMito_5_03_256	Cytoplasm
Texture_SumAverage_CorrRNA_20_00_256	Cytoplasm
Texture_SumAverage_CorrRNA_20_01_256	Cytoplasm
Texture_SumAverage_CorrRNA_20_02_256	Cytoplasm
Texture_SumAverage_CorrRNA_20_03_256	Cytoplasm
Texture_SumAverage_CorrRNA_5_00_256	Cytoplasm
Texture_SumAverage_CorrRNA_5_01_256	Cytoplasm
Texture_SumAverage_CorrRNA_5_02_256	Cytoplasm
Texture_SumAverage_CorrRNA_5_03_256	Cytoplasm
Texture_SumEntropy_CorrAGP_20_00_256	Cytoplasm
Texture_SumEntropy_CorrAGP_20_01_256	Cytoplasm
Texture_SumEntropy_CorrAGP_20_02_256	Cytoplasm
Texture_SumEntropy_CorrAGP_20_03_256	Cytoplasm
Texture_SumEntropy_CorrAGP_5_00_256	Cytoplasm
Texture_SumEntropy_CorrAGP_5_01_256	Cytoplasm
Texture_SumEntropy_CorrAGP_5_02_256	Cytoplasm
Texture_SumEntropy_CorrAGP_5_03_256	Cytoplasm
Texture_SumEntropy_CorrDNA_20_00_256	Cytoplasm
Texture_SumEntropy_CorrDNA_20_01_256	Cytoplasm
Texture_SumEntropy_CorrDNA_20_02_256	Cytoplasm
Texture_SumEntropy_CorrDNA_20_03_256	Cytoplasm
Texture_SumEntropy_CorrDNA_5_00_256	Cytoplasm
Texture_SumEntropy_CorrDNA_5_01_256	Cytoplasm
Texture_SumEntropy_CorrDNA_5_02_256	Cytoplasm
Texture_SumEntropy_CorrDNA_5_03_256	Cytoplasm
Texture_SumEntropy_CorrER_20_00_256	Cytoplasm
Texture_SumEntropy_CorrER_20_01_256	Cytoplasm
Texture_SumEntropy_CorrER_20_02_256	Cytoplasm
Texture_SumEntropy_CorrER_20_03_256	Cytoplasm
Texture_SumEntropy_CorrER_5_00_256	Cytoplasm
Texture_SumEntropy_CorrER_5_01_256	Cytoplasm
Texture_SumEntropy_CorrER_5_02_256	Cytoplasm
Texture_SumEntropy_CorrER_5_03_256	Cytoplasm
Texture_SumEntropy_CorrMito_20_00_256	Cytoplasm
Texture_SumEntropy_CorrMito_20_01_256	Cytoplasm
Texture_SumEntropy_CorrMito_20_02_256	Cytoplasm
Texture_SumEntropy_CorrMito_20_03_256	Cytoplasm
Texture_SumEntropy_CorrMito_5_00_256	Cytoplasm
Texture_SumEntropy_CorrMito_5_01_256	Cytoplasm
Texture_SumEntropy_CorrMito_5_02_256	Cytoplasm
Texture_SumEntropy_CorrMito_5_03_256	Cytoplasm
Texture_SumEntropy_CorrRNA_20_00_256	Cytoplasm
Texture_SumEntropy_CorrRNA_20_01_256	Cytoplasm
Texture_SumEntropy_CorrRNA_20_02_256	Cytoplasm
Texture_SumEntropy_CorrRNA_20_03_256	Cytoplasm
Texture_SumEntropy_CorrRNA_5_00_256	Cytoplasm
Texture_SumEntropy_CorrRNA_5_01_256	Cytoplasm
Texture_SumEntropy_CorrRNA_5_02_256	Cytoplasm
Texture_SumEntropy_CorrRNA_5_03_256	Cytoplasm
Texture_SumVariance_CorrAGP_20_00_256	Cytoplasm
Texture_SumVariance_CorrAGP_20_01_256	Cytoplasm
Texture_SumVariance_CorrAGP_20_02_256	Cytoplasm
Texture_SumVariance_CorrAGP_20_03_256	Cytoplasm
Texture_SumVariance_CorrAGP_5_00_256	Cytoplasm
Texture_SumVariance_CorrAGP_5_01_256	Cytoplasm
Texture_SumVariance_CorrAGP_5_02_256	Cytoplasm
Texture_SumVariance_CorrAGP_5_03_256	Cytoplasm
Texture_SumVariance_CorrDNA_20_00_256	Cytoplasm
Texture_SumVariance_CorrDNA_20_01_256	Cytoplasm
Texture_SumVariance_CorrDNA_20_02_256	Cytoplasm
Texture_SumVariance_CorrDNA_20_03_256	Cytoplasm
Texture_SumVariance_CorrDNA_5_00_256	Cytoplasm
Texture_SumVariance_CorrDNA_5_01_256	Cytoplasm
Texture_SumVariance_CorrDNA_5_02_256	Cytoplasm
Texture_SumVariance_CorrDNA_5_03_256	Cytoplasm
Texture_SumVariance_CorrER_20_00_256	Cytoplasm
Texture_SumVariance_CorrER_20_01_256	Cytoplasm
Texture_SumVariance_CorrER_20_02_256	Cytoplasm
Texture_SumVariance_CorrER_20_03_256	Cytoplasm
Texture_SumVariance_CorrER_5_00_256	Cytoplasm
Texture_SumVariance_CorrER_5_01_256	Cytoplasm
Texture_SumVariance_CorrER_5_02_256	Cytoplasm
Texture_SumVariance_CorrER_5_03_256	Cytoplasm
Texture_SumVariance_CorrMito_20_00_256	Cytoplasm
Texture_SumVariance_CorrMito_20_01_256	Cytoplasm
Texture_SumVariance_CorrMito_20_02_256	Cytoplasm
Texture_SumVariance_CorrMito_20_03_256	Cytoplasm
Texture_SumVariance_CorrMito_5_00_256	Cytoplasm
Texture_SumVariance_CorrMito_5_01_256	Cytoplasm
Texture_SumVariance_CorrMito_5_02_256	Cytoplasm
Texture_SumVariance_CorrMito_5_03_256	Cytoplasm
Texture_SumVariance_CorrRNA_20_00_256	Cytoplasm
Texture_SumVariance_CorrRNA_20_01_256	Cytoplasm
Texture_SumVariance_CorrRNA_20_02_256	Cytoplasm
Texture_SumVariance_CorrRNA_20_03_256	Cytoplasm
Texture_SumVariance_CorrRNA_5_00_256	Cytoplasm
Texture_SumVariance_CorrRNA_5_01_256	Cytoplasm
Texture_SumVariance_CorrRNA_5_02_256	Cytoplasm
Texture_SumVariance_CorrRNA_5_03_256	Cytoplasm
Texture_Variance_CorrAGP_20_00_256	Cytoplasm
Texture_Variance_CorrAGP_20_01_256	Cytoplasm
Texture_Variance_CorrAGP_20_02_256	Cytoplasm
Texture_Variance_CorrAGP_20_03_256	Cytoplasm
Texture_Variance_CorrAGP_5_00_256	Cytoplasm
Texture_Variance_CorrAGP_5_01_256	Cytoplasm
Texture_Variance_CorrAGP_5_02_256	Cytoplasm
Texture_Variance_CorrAGP_5_03_256	Cytoplasm
Texture_Variance_CorrDNA_20_00_256	Cytoplasm
Texture_Variance_CorrDNA_20_01_256	Cytoplasm
Texture_Variance_CorrDNA_20_02_256	Cytoplasm
Texture_Variance_CorrDNA_20_03_256	Cytoplasm
Texture_Variance_CorrDNA_5_00_256	Cytoplasm
Texture_Variance_CorrDNA_5_01_256	Cytoplasm
Texture_Variance_CorrDNA_5_02_256	Cytoplasm
Texture_Variance_CorrDNA_5_03_256	Cytoplasm
Texture_Variance_CorrER_20_00_256	Cytoplasm
Texture_Variance_CorrER_20_01_256	Cytoplasm
Texture_Variance_CorrER_20_02_256	Cytoplasm
Texture_Variance_CorrER_20_03_256	Cytoplasm
Texture_Variance_CorrER_5_00_256	Cytoplasm
Texture_Variance_CorrER_5_01_256	Cytoplasm
Texture_Variance_CorrER_5_02_256	Cytoplasm
Texture_Variance_CorrER_5_03_256	Cytoplasm
Texture_Variance_CorrMito_20_00_256	Cytoplasm
Texture_Variance_CorrMito_20_01_256	Cytoplasm
Texture_Variance_CorrMito_20_02_256	Cytoplasm
Texture_Variance_CorrMito_20_03_256	Cytoplasm
Texture_Variance_CorrMito_5_00_256	Cytoplasm
Texture_Variance_CorrMito_5_01_256	Cytoplasm
Texture_Variance_CorrMito_5_02_256	Cytoplasm
Texture_Variance_CorrMito_5_03_256	Cytoplasm
Texture_Variance_CorrRNA_20_00_256	Cytoplasm
Texture_Variance_CorrRNA_20_01_256	Cytoplasm
Texture_Variance_CorrRNA_20_02_256	Cytoplasm
Texture_Variance_CorrRNA_20_03_256	Cytoplasm
Texture_Variance_CorrRNA_5_00_256	Cytoplasm
Texture_Variance_CorrRNA_5_01_256	Cytoplasm
Texture_Variance_CorrRNA_5_02_256	Cytoplasm
Texture_Variance_CorrRNA_5_03_256	Cytoplasm
AreaShape_Area	Filtered Nuclei
AreaShape_BoundingBoxArea	Filtered Nuclei
AreaShape_BoundingBoxMaximum_X	Filtered Nuclei
AreaShape_BoundingBoxMaximum_Y	Filtered Nuclei
AreaShape_BoundingBoxMinimum_X	Filtered Nuclei
AreaShape_BoundingBoxMinimum_Y	Filtered Nuclei
AreaShape_Center_X	Filtered Nuclei
AreaShape_Center_Y	Filtered Nuclei
AreaShape_CentralMoment_0_0	Filtered Nuclei
AreaShape_CentralMoment_0_1	Filtered Nuclei
AreaShape_CentralMoment_0_2	Filtered Nuclei
AreaShape_CentralMoment_0_3	Filtered Nuclei
AreaShape_CentralMoment_1_0	Filtered Nuclei
AreaShape_CentralMoment_1_1	Filtered Nuclei
AreaShape_CentralMoment_1_2	Filtered Nuclei
AreaShape_CentralMoment_1_3	Filtered Nuclei
AreaShape_CentralMoment_2_0	Filtered Nuclei
AreaShape_CentralMoment_2_1	Filtered Nuclei
AreaShape_CentralMoment_2_2	Filtered Nuclei
AreaShape_CentralMoment_2_3	Filtered Nuclei
AreaShape_Compactness	Filtered Nuclei
AreaShape_ConvexArea	Filtered Nuclei
AreaShape_Eccentricity	Filtered Nuclei
AreaShape_EquivalentDiameter	Filtered Nuclei
AreaShape_EulerNumber	Filtered Nuclei
AreaShape_Extent	Filtered Nuclei
AreaShape_FormFactor	Filtered Nuclei
AreaShape_HuMoment_0	Filtered Nuclei
AreaShape_HuMoment_1	Filtered Nuclei
AreaShape_HuMoment_2	Filtered Nuclei
AreaShape_HuMoment_3	Filtered Nuclei
AreaShape_HuMoment_4	Filtered Nuclei
AreaShape_HuMoment_5	Filtered Nuclei
AreaShape_HuMoment_6	Filtered Nuclei
AreaShape_InertiaTensorEigenvalues_0	Filtered Nuclei
AreaShape_InertiaTensorEigenvalues_1	Filtered Nuclei
AreaShape_InertiaTensor_0_0	Filtered Nuclei
AreaShape_InertiaTensor_0_1	Filtered Nuclei
AreaShape_InertiaTensor_1_0	Filtered Nuclei
AreaShape_InertiaTensor_1_1	Filtered Nuclei
AreaShape_MajorAxisLength	Filtered Nuclei
AreaShape_MaxFeretDiameter	Filtered Nuclei
AreaShape_MaximumRadius	Filtered Nuclei
AreaShape_MeanRadius	Filtered Nuclei
AreaShape_MedianRadius	Filtered Nuclei
AreaShape_MinFeretDiameter	Filtered Nuclei
AreaShape_MinorAxisLength	Filtered Nuclei
AreaShape_NormalizedMoment_0_0	Filtered Nuclei
AreaShape_NormalizedMoment_0_1	Filtered Nuclei
AreaShape_NormalizedMoment_0_2	Filtered Nuclei
AreaShape_NormalizedMoment_0_3	Filtered Nuclei
AreaShape_NormalizedMoment_1_0	Filtered Nuclei
AreaShape_NormalizedMoment_1_1	Filtered Nuclei
AreaShape_NormalizedMoment_1_2	Filtered Nuclei
AreaShape_NormalizedMoment_1_3	Filtered Nuclei
AreaShape_NormalizedMoment_2_0	Filtered Nuclei
AreaShape_NormalizedMoment_2_1	Filtered Nuclei
AreaShape_NormalizedMoment_2_2	Filtered Nuclei
AreaShape_NormalizedMoment_2_3	Filtered Nuclei
AreaShape_NormalizedMoment_3_0	Filtered Nuclei
AreaShape_NormalizedMoment_3_1	Filtered Nuclei
AreaShape_NormalizedMoment_3_2	Filtered Nuclei
AreaShape_NormalizedMoment_3_3	Filtered Nuclei
AreaShape_Orientation	Filtered Nuclei
AreaShape_Perimeter	Filtered Nuclei
AreaShape_Solidity	Filtered Nuclei
AreaShape_SpatialMoment_0_0	Filtered Nuclei
AreaShape_SpatialMoment_0_1	Filtered Nuclei
AreaShape_SpatialMoment_0_2	Filtered Nuclei
AreaShape_SpatialMoment_0_3	Filtered Nuclei
AreaShape_SpatialMoment_1_0	Filtered Nuclei
AreaShape_SpatialMoment_1_1	Filtered Nuclei
AreaShape_SpatialMoment_1_2	Filtered Nuclei
AreaShape_SpatialMoment_1_3	Filtered Nuclei
AreaShape_SpatialMoment_2_0	Filtered Nuclei
AreaShape_SpatialMoment_2_1	Filtered Nuclei
AreaShape_SpatialMoment_2_2	Filtered Nuclei
AreaShape_SpatialMoment_2_3	Filtered Nuclei
Children_Cells_Count	Filtered Nuclei
Children_Cytoplasm_Count	Filtered Nuclei
Correlation_Costes_CorrAGP_CorrDNA	Filtered Nuclei
Correlation_Costes_CorrAGP_CorrER	Filtered Nuclei
Correlation_Costes_CorrAGP_CorrMito	Filtered Nuclei
Correlation_Costes_CorrAGP_CorrRNA	Filtered Nuclei
Correlation_Costes_CorrDNA_CorrAGP	Filtered Nuclei
Correlation_Costes_CorrDNA_CorrER	Filtered Nuclei
Correlation_Costes_CorrDNA_CorrMito	Filtered Nuclei
Correlation_Costes_CorrDNA_CorrRNA	Filtered Nuclei
Correlation_Costes_CorrER_CorrAGP	Filtered Nuclei
Correlation_Costes_CorrER_CorrDNA	Filtered Nuclei
Correlation_Costes_CorrER_CorrMito	Filtered Nuclei
Correlation_Costes_CorrER_CorrRNA	Filtered Nuclei
Correlation_Costes_CorrMito_CorrAGP	Filtered Nuclei
Correlation_Costes_CorrMito_CorrDNA	Filtered Nuclei
Correlation_Costes_CorrMito_CorrER	Filtered Nuclei
Correlation_Costes_CorrMito_CorrRNA	Filtered Nuclei
Correlation_Costes_CorrRNA_CorrAGP	Filtered Nuclei
Correlation_Costes_CorrRNA_CorrDNA	Filtered Nuclei
Correlation_Costes_CorrRNA_CorrER	Filtered Nuclei
Correlation_Costes_CorrRNA_CorrMito	Filtered Nuclei
Granularity_10_CorrAGP	Filtered Nuclei
Granularity_10_CorrDNA	Filtered Nuclei
Granularity_10_CorrER	Filtered Nuclei
Granularity_10_CorrMito	Filtered Nuclei
Granularity_10_CorrRNA	Filtered Nuclei
Granularity_11_CorrAGP	Filtered Nuclei
Granularity_11_CorrDNA	Filtered Nuclei
Granularity_11_CorrER	Filtered Nuclei
Granularity_11_CorrMito	Filtered Nuclei
Granularity_11_CorrRNA	Filtered Nuclei
Granularity_12_CorrAGP	Filtered Nuclei
Granularity_12_CorrDNA	Filtered Nuclei
Granularity_12_CorrER	Filtered Nuclei
Granularity_12_CorrMito	Filtered Nuclei
Granularity_12_CorrRNA	Filtered Nuclei
Granularity_13_CorrAGP	Filtered Nuclei
Granularity_13_CorrDNA	Filtered Nuclei
Granularity_13_CorrER	Filtered Nuclei
Granularity_13_CorrMito	Filtered Nuclei
Granularity_13_CorrRNA	Filtered Nuclei
Granularity_14_CorrAGP	Filtered Nuclei
Granularity_14_CorrDNA	Filtered Nuclei
Granularity_14_CorrER	Filtered Nuclei
Granularity_14_CorrMito	Filtered Nuclei
Granularity_14_CorrRNA	Filtered Nuclei
Granularity_15_CorrAGP	Filtered Nuclei
Granularity_15_CorrDNA	Filtered Nuclei
Granularity_15_CorrER	Filtered Nuclei
Granularity_15_CorrMito	Filtered Nuclei
Granularity_15_CorrRNA	Filtered Nuclei
Granularity_16_CorrAGP	Filtered Nuclei
Granularity_16_CorrDNA	Filtered Nuclei
Granularity_16_CorrER	Filtered Nuclei
Granularity_16_CorrMito	Filtered Nuclei
Granularity_16_CorrRNA	Filtered Nuclei
Granularity_1_CorrAGP	Filtered Nuclei
Granularity_1_CorrDNA	Filtered Nuclei
Granularity_1_CorrER	Filtered Nuclei
Granularity_1_CorrMito	Filtered Nuclei
Granularity_1_CorrRNA	Filtered Nuclei
Granularity_2_CorrAGP	Filtered Nuclei
Granularity_2_CorrDNA	Filtered Nuclei
Granularity_2_CorrER	Filtered Nuclei
Granularity_2_CorrMito	Filtered Nuclei
Granularity_2_CorrRNA	Filtered Nuclei
Granularity_3_CorrAGP	Filtered Nuclei
Granularity_3_CorrDNA	Filtered Nuclei
Granularity_3_CorrER	Filtered Nuclei
Granularity_3_CorrMito	Filtered Nuclei
Granularity_3_CorrRNA	Filtered Nuclei
Granularity_4_CorrAGP	Filtered Nuclei
Granularity_4_CorrDNA	Filtered Nuclei
Granularity_4_CorrER	Filtered Nuclei
Granularity_4_CorrMito	Filtered Nuclei
Granularity_4_CorrRNA	Filtered Nuclei
Granularity_5_CorrAGP	Filtered Nuclei
Granularity_5_CorrDNA	Filtered Nuclei
Granularity_5_CorrER	Filtered Nuclei
Granularity_5_CorrMito	Filtered Nuclei
Granularity_5_CorrRNA	Filtered Nuclei
Granularity_6_CorrAGP	Filtered Nuclei
Granularity_6_CorrDNA	Filtered Nuclei
Granularity_6_CorrER	Filtered Nuclei
Granularity_6_CorrMito	Filtered Nuclei
Granularity_6_CorrRNA	Filtered Nuclei
Granularity_7_CorrAGP	Filtered Nuclei
Granularity_7_CorrDNA	Filtered Nuclei
Granularity_7_CorrER	Filtered Nuclei
Granularity_7_CorrMito	Filtered Nuclei
Granularity_7_CorrRNA	Filtered Nuclei
Granularity_8_CorrAGP	Filtered Nuclei
Granularity_8_CorrDNA	Filtered Nuclei
Granularity_8_CorrER	Filtered Nuclei
Granularity_8_CorrMito	Filtered Nuclei
Granularity_8_CorrRNA	Filtered Nuclei
Granularity_9_CorrAGP	Filtered Nuclei
Granularity_9_CorrDNA	Filtered Nuclei
Granularity_9_CorrER	Filtered Nuclei
Granularity_9_CorrMito	Filtered Nuclei
Granularity_9_CorrRNA	Filtered Nuclei
Intensity_IntegratedIntensityEdge_CorrAGP	Filtered Nuclei
Intensity_IntegratedIntensityEdge_CorrDNA	Filtered Nuclei
Intensity_IntegratedIntensityEdge_CorrER	Filtered Nuclei
Intensity_IntegratedIntensityEdge_CorrMito	Filtered Nuclei
Intensity_IntegratedIntensityEdge_CorrRNA	Filtered Nuclei
Intensity_IntegratedIntensity_CorrAGP	Filtered Nuclei
Intensity_IntegratedIntensity_CorrDNA	Filtered Nuclei
Intensity_IntegratedIntensity_CorrER	Filtered Nuclei
Intensity_IntegratedIntensity_CorrMito	Filtered Nuclei
Intensity_IntegratedIntensity_CorrRNA	Filtered Nuclei
Intensity_LowerQuartileIntensity_CorrAGP	Filtered Nuclei
Intensity_LowerQuartileIntensity_CorrDNA	Filtered Nuclei
Intensity_LowerQuartileIntensity_CorrER	Filtered Nuclei
Intensity_LowerQuartileIntensity_CorrMito	Filtered Nuclei
Intensity_LowerQuartileIntensity_CorrRNA	Filtered Nuclei
Intensity_MADIntensity_CorrAGP	Filtered Nuclei
Intensity_MADIntensity_CorrDNA	Filtered Nuclei
Intensity_MADIntensity_CorrER	Filtered Nuclei
Intensity_MADIntensity_CorrMito	Filtered Nuclei
Intensity_MADIntensity_CorrRNA	Filtered Nuclei
Intensity_MassDisplacement_CorrAGP	Filtered Nuclei
Intensity_MassDisplacement_CorrDNA	Filtered Nuclei
Intensity_MassDisplacement_CorrER	Filtered Nuclei
Intensity_MassDisplacement_CorrMito	Filtered Nuclei
Intensity_MassDisplacement_CorrRNA	Filtered Nuclei
Intensity_MaxIntensityEdge_CorrAGP	Filtered Nuclei
Intensity_MaxIntensityEdge_CorrDNA	Filtered Nuclei
Intensity_MaxIntensityEdge_CorrER	Filtered Nuclei
Intensity_MaxIntensityEdge_CorrMito	Filtered Nuclei
Intensity_MaxIntensityEdge_CorrRNA	Filtered Nuclei
Intensity_MaxIntensity_CorrAGP	Filtered Nuclei
Intensity_MaxIntensity_CorrDNA	Filtered Nuclei
Intensity_MaxIntensity_CorrER	Filtered Nuclei
Intensity_MaxIntensity_CorrMito	Filtered Nuclei
Intensity_MaxIntensity_CorrRNA	Filtered Nuclei
Intensity_MeanIntensityEdge_CorrAGP	Filtered Nuclei
Intensity_MeanIntensityEdge_CorrDNA	Filtered Nuclei
Intensity_MeanIntensityEdge_CorrER	Filtered Nuclei
Intensity_MeanIntensityEdge_CorrMito	Filtered Nuclei
Intensity_MeanIntensityEdge_CorrRNA	Filtered Nuclei
Intensity_MeanIntensity_CorrAGP	Filtered Nuclei
Intensity_MeanIntensity_CorrDNA	Filtered Nuclei
Intensity_MeanIntensity_CorrER	Filtered Nuclei
Intensity_MeanIntensity_CorrMito	Filtered Nuclei
Intensity_MeanIntensity_CorrRNA	Filtered Nuclei
Intensity_MedianIntensity_CorrAGP	Filtered Nuclei
Intensity_MedianIntensity_CorrDNA	Filtered Nuclei
Intensity_MedianIntensity_CorrER	Filtered Nuclei
Intensity_MedianIntensity_CorrMito	Filtered Nuclei
Intensity_MedianIntensity_CorrRNA	Filtered Nuclei
Intensity_MinIntensityEdge_CorrAGP	Filtered Nuclei
Intensity_MinIntensityEdge_CorrDNA	Filtered Nuclei
Intensity_MinIntensityEdge_CorrER	Filtered Nuclei
Intensity_MinIntensityEdge_CorrMito	Filtered Nuclei
Intensity_MinIntensityEdge_CorrRNA	Filtered Nuclei
Intensity_MinIntensity_CorrAGP	Filtered Nuclei
Intensity_MinIntensity_CorrDNA	Filtered Nuclei
Intensity_MinIntensity_CorrER	Filtered Nuclei
Intensity_MinIntensity_CorrMito	Filtered Nuclei
Intensity_MinIntensity_CorrRNA	Filtered Nuclei
Intensity_StdIntensityEdge_CorrAGP	Filtered Nuclei
Intensity_StdIntensityEdge_CorrDNA	Filtered Nuclei
Intensity_StdIntensityEdge_CorrER	Filtered Nuclei
Intensity_StdIntensityEdge_CorrMito	Filtered Nuclei
Intensity_StdIntensityEdge_CorrRNA	Filtered Nuclei
Intensity_StdIntensity_CorrAGP	Filtered Nuclei
Intensity_StdIntensity_CorrDNA	Filtered Nuclei
Intensity_StdIntensity_CorrER	Filtered Nuclei
Intensity_StdIntensity_CorrMito	Filtered Nuclei
Intensity_StdIntensity_CorrRNA	Filtered Nuclei
Intensity_UpperQuartileIntensity_CorrAGP	Filtered Nuclei
Intensity_UpperQuartileIntensity_CorrDNA	Filtered Nuclei
Intensity_UpperQuartileIntensity_CorrER	Filtered Nuclei
Intensity_UpperQuartileIntensity_CorrMito	Filtered Nuclei
Intensity_UpperQuartileIntensity_CorrRNA	Filtered Nuclei
Location_CenterMassIntensity_X_CorrAGP	Filtered Nuclei
Location_CenterMassIntensity_X_CorrDNA	Filtered Nuclei
Location_CenterMassIntensity_X_CorrER	Filtered Nuclei
Location_CenterMassIntensity_X_CorrMito	Filtered Nuclei
Location_CenterMassIntensity_X_CorrRNA	Filtered Nuclei
[truncated: 610 more rows]
